# Supplementary material for: Human whole-exome genotype data for Alzheimer’s disease
Source: Nat Commun. 2024 Jan 23;15:684. doi: 10.1038/s41467-024-44781-7 (PMC10805795; doi:10.1038/s41467-024-44781-7)
Supplement: Supplementary file 4 — Source Data [file 41467_2024_44781_MOESM4_ESM.xlsx]

## Sheet: Fig4-6
Sample ID	Study	Sequencing center	Sequencing platform	Captures	Mapping Percentage	Duplicated reads percentage	Paired reads percentage	Q30	TiTv ratio before QC	TiTv ratio After QC
1	ADSP_Discovery	Baylor	Illumina HiSeq 2000	Nimblegen_VCRome_V2.1	85.81	3.79	84.63	72.16	2.79	3.05093
2	ADSP_Discovery	Baylor	Illumina HiSeq 2000	Nimblegen_VCRome_V2.1	89.83	6.87	88.74	77.87	2.82	3.10705
3	ADSP_Discovery	Baylor	Illumina HiSeq 2000	Nimblegen_VCRome_V2.1	90.2	7.22	88.96	77.76	2.81	3.13394
4	ADSP_Discovery	Baylor	Illumina HiSeq 2000	Nimblegen_VCRome_V2.1	90.41	6.53	88.92	78.1	2.68	3.033
5	ADSP_Discovery	Baylor	Illumina HiSeq 2000	Nimblegen_VCRome_V2.1	90.87	6.69	89.86	79.12	2.8	3.13314
6	ADSP_Discovery	Baylor	Illumina HiSeq 2000	Nimblegen_VCRome_V2.1	91.87	3.34	90.4	77.66	2.64	2.97916
7	ADSP_Discovery	Baylor	Illumina HiSeq 2000	Nimblegen_VCRome_V2.1	92.45	4.06	90.83	78.12	2.75	3.01403
8	ADSP_Discovery	Baylor	Illumina HiSeq 2000	Nimblegen_VCRome_V2.1	92.93	8.16	91.75	80.51	2.84	3.15261
9	ADSP_Discovery	Baylor	Illumina HiSeq 2000	Nimblegen_VCRome_V2.1	93.25	6.13	91.85	80.67	2.83	3.11378
10	ADSP_Discovery	Baylor	Illumina HiSeq 2000	Nimblegen_VCRome_V2.1	93.61	7.25	92.31	81.54	2.76	3.08301
11	ADSP_Discovery	Baylor	Illumina HiSeq 2000	Nimblegen_VCRome_V2.1	93.74	6.31	92.32	81.51	2.75	3.03924
12	ADSP_Discovery	Baylor	Illumina HiSeq 2000	Nimblegen_VCRome_V2.1	93.75	6.62	92.49	81.76	2.79	3.10331
13	ADSP_Discovery	Baylor	Illumina HiSeq 2000	Nimblegen_VCRome_V2.1	93.78	4.27	92.42	82.29	2.8	3.07776
14	ADSP_Discovery	Baylor	Illumina HiSeq 2000	Nimblegen_VCRome_V2.1	94.36	7.52	77.15	75.05	2.72	3.07609
15	ADSP_Discovery	Baylor	Illumina HiSeq 2000	Nimblegen_VCRome_V2.1	94.66	3.51	93.71	80.19	2.76	3.05217
16	ADSP_Discovery	Baylor	Illumina HiSeq 2000	Nimblegen_VCRome_V2.1	94.76	6.68	93.52	82.55	2.77	3.06731
17	ADSP_Discovery	Baylor	Illumina HiSeq 2000	Nimblegen_VCRome_V2.1	94.9	3.65	93.81	79.88	2.78	3.02871
18	ADSP_Discovery	Baylor	Illumina HiSeq 2000	Nimblegen_VCRome_V2.1	95.37	2.83	94.52	81.65	2.72	3.03994
19	ADSP_Discovery	Baylor	Illumina HiSeq 2000	Nimblegen_VCRome_V2.1	95.53	5.62	94.35	83.35	2.8	3.04523
20	ADSP_Discovery	Baylor	Illumina HiSeq 2000	Nimblegen_VCRome_V2.1	95.61	4.08	94.26	82.3	2.64	3.06252
21	ADSP_Discovery	Baylor	Illumina HiSeq 2000	Nimblegen_VCRome_V2.1	95.69	3.57	94.87	81.29	2.7	3.07278
22	ADSP_Discovery	Baylor	Illumina HiSeq 2000	Nimblegen_VCRome_V2.1	95.75	7.35	94.58	83.63	2.78	3.11975
23	ADSP_Discovery	Baylor	Illumina HiSeq 2000	Nimblegen_VCRome_V2.1	95.88	4.18	94.91	81.94	2.73	3.0811
24	ADSP_Discovery	Baylor	Illumina HiSeq 2000	Nimblegen_VCRome_V2.1	96	3.97	94.82	81.2	2.77	3.02878
25	ADSP_Discovery	Baylor	Illumina HiSeq 2000	Nimblegen_VCRome_V2.1	96.03	3.42	94.67	79.05	2.73	3.09668
26	ADSP_Discovery	Baylor	Illumina HiSeq 2000	Nimblegen_VCRome_V2.1	96.14	3.55	94.99	82.72	2.71	3.10995
27	ADSP_Discovery	Baylor	Illumina HiSeq 2000	Nimblegen_VCRome_V2.1	96.15	3.6	94.92	83.24	2.81	3.05612
28	ADSP_Discovery	Baylor	Illumina HiSeq 2000	Nimblegen_VCRome_V2.1	96.18	4.32	94.85	83.1	2.72	3.04068
29	ADSP_Discovery	Baylor	Illumina HiSeq 2000	Nimblegen_VCRome_V2.1	96.3	3.23	95.42	83.38	2.81	3.02209
30	ADSP_Discovery	Baylor	Illumina HiSeq 2000	Nimblegen_VCRome_V2.1	96.38	3.62	95.06	81.92	2.72	2.99359
31	ADSP_Discovery	Baylor	Illumina HiSeq 2000	Nimblegen_VCRome_V2.1	96.39	3.62	95.23	82.84	2.75	3.04899
32	ADSP_Discovery	Baylor	Illumina HiSeq 2000	Nimblegen_VCRome_V2.1	96.4	3.64	95.38	81.66	2.77	3.05955
33	ADSP_Discovery	Baylor	Illumina HiSeq 2000	Nimblegen_VCRome_V2.1	96.41	7.61	95.04	84.5	2.79	3.11334
34	ADSP_Discovery	Baylor	Illumina HiSeq 2000	Nimblegen_VCRome_V2.1	96.51	3.75	95.2	81.87	2.64	2.93813
35	ADSP_Discovery	Baylor	Illumina HiSeq 2000	Nimblegen_VCRome_V2.1	96.54	7.8	87.59	80.34	2.82	3.08794
36	ADSP_Discovery	Baylor	Illumina HiSeq 2000	Nimblegen_VCRome_V2.1	96.58	5.51	88.05	79.96	2.8	3.01294
37	ADSP_Discovery	Baylor	Illumina HiSeq 2000	Nimblegen_VCRome_V2.1	96.59	3.51	95.22	83.87	2.75	3.04904
38	ADSP_Discovery	Baylor	Illumina HiSeq 2000	Nimblegen_VCRome_V2.1	96.61	3.04	95.55	82.65	2.77	3.07768
39	ADSP_Discovery	Baylor	Illumina HiSeq 2000	Nimblegen_VCRome_V2.1	96.72	5.94	88.18	80.57	2.78	2.99628
40	ADSP_Discovery	Baylor	Illumina HiSeq 2000	Nimblegen_VCRome_V2.1	96.94	4.25	95.65	83.14	2.72	3.04693
41	ADSP_Discovery	Baylor	Illumina HiSeq 2000	Nimblegen_VCRome_V2.1	96.94	5.37	95.7	84.32	2.82	3.12956
42	ADSP_Discovery	Baylor	Illumina HiSeq 2000	Nimblegen_VCRome_V2.1	97.11	7.66	95.78	84.87	2.73	3.07893
43	ADSP_Discovery	Baylor	Illumina HiSeq 2000	Nimblegen_VCRome_V2.1	97.21	3.34	95.83	82.69	2.73	3.0458
44	ADSP_Discovery	Baylor	Illumina HiSeq 2000	Nimblegen_VCRome_V2.1	97.25	7.6	95.99	85.26	2.72	3.02721
45	ADSP_Discovery	Baylor	Illumina HiSeq 2000	Nimblegen_VCRome_V2.1	97.26	8.38	96.07	85.12	2.83	3.10795
46	ADSP_Discovery	Baylor	Illumina HiSeq 2000	Nimblegen_VCRome_V2.1	97.28	4.1	95.99	83.79	2.79	3.06154
47	ADSP_Discovery	Baylor	Illumina HiSeq 2000	Nimblegen_VCRome_V2.1	97.31	4.92	86.13	82.04	2.8	3.06751
48	ADSP_Discovery	Baylor	Illumina HiSeq 2000	Nimblegen_VCRome_V2.1	97.47	7.92	96.27	85.33	2.77	3.09855
49	ADSP_Discovery	Baylor	Illumina HiSeq 2000	Nimblegen_VCRome_V2.1	97.5	5.17	89.03	80.89	2.79	3.07694
50	ADSP_Discovery	Baylor	Illumina HiSeq 2000	Nimblegen_VCRome_V2.1	97.59	7.59	96.4	85.72	2.77	3.08976
51	ADSP_Discovery	Baylor	Illumina HiSeq 2000	Nimblegen_VCRome_V2.1	97.66	2.89	96.42	82.09	2.7	2.96786
52	ADSP_Discovery	Baylor	Illumina HiSeq 2000	Nimblegen_VCRome_V2.1	97.73	8.54	91.82	85.32	2.82	3.1003
53	ADSP_Discovery	Baylor	Illumina HiSeq 2000	Nimblegen_VCRome_V2.1	97.73	7.65	96.48	86.25	2.72	3.03227
54	ADSP_Discovery	Baylor	Illumina HiSeq 2000	Nimblegen_VCRome_V2.1	97.79	10.67	92	83.73	2.79	3.08093
55	ADSP_Discovery	Baylor	Illumina HiSeq 2000	Nimblegen_VCRome_V2.1	97.79	4.76	90.27	81.18	2.78	3.01894
56	ADSP_Discovery	Baylor	Illumina HiSeq 2000	Nimblegen_VCRome_V2.1	97.79	4.8	96.75	85.47	2.71	3.06678
57	ADSP_Discovery	Baylor	Illumina HiSeq 2000	Nimblegen_VCRome_V2.1	97.81	3.32	96.55	83.35	2.75	3.01211
58	ADSP_Discovery	Baylor	Illumina HiSeq 2000	Nimblegen_VCRome_V2.1	97.93	4.61	97.05	84.78	2.79	3.11763
59	ADSP_Discovery	Baylor	Illumina HiSeq 2000	Nimblegen_VCRome_V2.1	98	4.21	96.64	83.48	2.71	3.00977
60	ADSP_Discovery	Baylor	Illumina HiSeq 2000	Nimblegen_VCRome_V2.1	98.09	4.75	92.43	82.21	2.81	3.03175
61	ADSP_Discovery	Baylor	Illumina HiSeq 2000	Nimblegen_VCRome_V2.1	98.14	3.33	96.79	83.76	2.77	3.01936
62	ADSP_Discovery	Baylor	Illumina HiSeq 2000	Nimblegen_VCRome_V2.1	98.16	4.73	88.19	83.58	2.76	3.05143
63	ADSP_Discovery	Baylor	Illumina HiSeq 2000	Nimblegen_VCRome_V2.1	98.16	3.92	96.42	84.92	2.72	3.0897
64	ADSP_Discovery	Baylor	Illumina HiSeq 2000	Nimblegen_VCRome_V2.1	98.17	2.84	96.86	82.49	2.69	3.01343
65	ADSP_Discovery	Baylor	Illumina HiSeq 2000	Nimblegen_VCRome_V2.1	98.24	4.26	97.18	84.65	2.77	3.06097
66	ADSP_Discovery	Baylor	Illumina HiSeq 2000	Nimblegen_VCRome_V2.1	98.34	6.94	96.77	85.55	2.78	3.10171
67	ADSP_Discovery	Baylor	Illumina HiSeq 2000	Nimblegen_VCRome_V2.1	98.34	2.93	96.58	83.63	2.8	3.04664
68	ADSP_Discovery	Baylor	Illumina HiSeq 2000	Nimblegen_VCRome_V2.1	98.38	3.09	97.16	83.11	2.69	3.10014
69	ADSP_Discovery	Baylor	Illumina HiSeq 2000	Nimblegen_VCRome_V2.1	98.4	5.88	97.48	86.33	2.74	3.0977
70	ADSP_Discovery	Baylor	Illumina HiSeq 2000	Nimblegen_VCRome_V2.1	98.51	3.5	97.4	81.89	2.73	3.11844
71	ADSP_Discovery	Baylor	Illumina HiSeq 2000	Nimblegen_VCRome_V2.1	98.55	8.5	97.37	85.58	2.8	3.07365
72	ADSP_Discovery	Baylor	Illumina HiSeq 2000	Nimblegen_VCRome_V2.1	98.57	7.98	94.96	85.45	2.78	3.10053
73	ADSP_Discovery	Baylor	Illumina HiSeq 2000	Nimblegen_VCRome_V2.1	98.59	8.29	97.35	86.26	2.75	3.04805
74	ADSP_Discovery	Baylor	Illumina HiSeq 2000	Nimblegen_VCRome_V2.1	98.6	5.09	97.39	84.49	2.72	3.13705
75	ADSP_Discovery	Baylor	Illumina HiSeq 2000	Nimblegen_VCRome_V2.1	98.6	4.02	94.8	81.27	2.82	3.08762
76	ADSP_Discovery	Baylor	Illumina HiSeq 2000	Nimblegen_VCRome_V2.1	98.61	3.99	94.67	84.77	2.7	3.06578
77	ADSP_Discovery	Baylor	Illumina HiSeq 2000	Nimblegen_VCRome_V2.1	98.61	7.08	97.01	85.99	2.78	3.10823
78	ADSP_Discovery	Baylor	Illumina HiSeq 2000	Nimblegen_VCRome_V2.1	98.64	4.14	97.48	84.11	2.87	3.07
79	ADSP_Discovery	Baylor	Illumina HiSeq 2000	Nimblegen_VCRome_V2.1	98.66	2.76	96.61	82.8	2.76	3.05026
80	ADSP_Discovery	Baylor	Illumina HiSeq 2000	Nimblegen_VCRome_V2.1	98.67	7.71	97.16	86.25	2.76	3.04458
81	ADSP_Discovery	Baylor	Illumina HiSeq 2000	Nimblegen_VCRome_V2.1	98.69	6.74	94.4	85.23	2.79	3.09014
82	ADSP_Discovery	Baylor	Illumina HiSeq 2000	Nimblegen_VCRome_V2.1	98.69	5.85	97.62	86.7	2.77	3.03502
83	ADSP_Discovery	Baylor	Illumina HiSeq 2000	Nimblegen_VCRome_V2.1	98.69	3.87	97.67	83.85	2.8	3.05346
84	ADSP_Discovery	Baylor	Illumina HiSeq 2000	Nimblegen_VCRome_V2.1	98.7	7.25	97.38	86.91	2.82	3.0828
85	ADSP_Discovery	Baylor	Illumina HiSeq 2000	Nimblegen_VCRome_V2.1	98.71	7.91	97.28	86.48	2.78	3.08795
86	ADSP_Discovery	Baylor	Illumina HiSeq 2000	Nimblegen_VCRome_V2.1	98.71	5.86	97.26	86.7	2.78	3.04007
87	ADSP_Discovery	Baylor	Illumina HiSeq 2000	Nimblegen_VCRome_V2.1	98.72	3.9	97.16	85.93	2.86	3.08359
88	ADSP_Discovery	Baylor	Illumina HiSeq 2000	Nimblegen_VCRome_V2.1	98.79	5.68	92.65	85.98	2.83	3.08922
89	ADSP_Discovery	Baylor	Illumina HiSeq 2000	Nimblegen_VCRome_V2.1	98.79	5.22	97.45	85.6	2.76	3.06972
90	ADSP_Discovery	Baylor	Illumina HiSeq 2000	Nimblegen_VCRome_V2.1	98.8	7.68	97.81	87.51	2.73	3.04818
91	ADSP_Discovery	Baylor	Illumina HiSeq 2000	Nimblegen_VCRome_V2.1	98.81	4.48	96.62	83.13	2.73	2.95775
92	ADSP_Discovery	Baylor	Illumina HiSeq 2000	Nimblegen_VCRome_V2.1	98.81	4.42	96.54	83.3	2.76	3.01101
93	ADSP_Discovery	Baylor	Illumina HiSeq 2000	Nimblegen_VCRome_V2.1	98.81	5.38	97.69	83.92	2.72	3.11031
94	ADSP_Discovery	Baylor	Illumina HiSeq 2000	Nimblegen_VCRome_V2.1	98.83	4.56	96.6	83.68	2.71	2.97377
95	ADSP_Discovery	Baylor	Illumina HiSeq 2000	Nimblegen_VCRome_V2.1	98.84	3.38	96.19	83.92	2.73	3.08185
96	ADSP_Discovery	Baylor	Illumina HiSeq 2000	Nimblegen_VCRome_V2.1	98.87	7.04	97.57	86.67	2.76	3.07922
97	ADSP_Discovery	Baylor	Illumina HiSeq 2000	Nimblegen_VCRome_V2.1	98.88	5.53	96.4	81.89	2.77	3.05624
98	ADSP_Discovery	Baylor	Illumina HiSeq 2000	Nimblegen_VCRome_V2.1	98.88	4.1	97.64	89.69	2.78	3.04136
99	ADSP_Discovery	Baylor	Illumina HiSeq 2000	Nimblegen_VCRome_V2.1	98.9	6.46	97.6	85.84	2.82	3.08694
100	ADSP_Discovery	Baylor	Illumina HiSeq 2000	Nimblegen_VCRome_V2.1	98.91	8.18	95.7	85.76	2.75	2.99442
101	ADSP_Discovery	Baylor	Illumina HiSeq 2000	Nimblegen_VCRome_V2.1	98.93	5.1	93.32	85.87	2.69	3.07803
102	ADSP_Discovery	Baylor	Illumina HiSeq 2000	Nimblegen_VCRome_V2.1	98.94	6.24	97.72	83.78	2.75	3.07647
103	ADSP_Discovery	Baylor	Illumina HiSeq 2000	Nimblegen_VCRome_V2.1	98.96	4.31	97.71	85.07	2.78	3.08739
104	ADSP_Discovery	Baylor	Illumina HiSeq 2000	Nimblegen_VCRome_V2.1	98.96	4.94	97.42	86.09	2.78	3.01955
105	ADSP_Discovery	Baylor	Illumina HiSeq 2000	Nimblegen_VCRome_V2.1	98.96	8.22	97.87	87.54	2.8	3.12725
106	ADSP_Discovery	Baylor	Illumina HiSeq 2000	Nimblegen_VCRome_V2.1	98.97	4.93	97.89	86.63	2.75	3.08571
107	ADSP_Discovery	Baylor	Illumina HiSeq 2000	Nimblegen_VCRome_V2.1	98.98	7.26	97.47	86.4	2.77	3.09314
108	ADSP_Discovery	Baylor	Illumina HiSeq 2000	Nimblegen_VCRome_V2.1	98.99	6.85	95.04	85.48	2.78	3.01955
109	ADSP_Discovery	Baylor	Illumina HiSeq 2000	Nimblegen_VCRome_V2.1	99	8.83	97.3	86.6	2.75	3.06227
110	ADSP_Discovery	Baylor	Illumina HiSeq 2000	Nimblegen_VCRome_V2.1	99.01	9.4	92.72	85.4	2.83	3.06744
111	ADSP_Discovery	Baylor	Illumina HiSeq 2000	Nimblegen_VCRome_V2.1	99.01	5.85	97.67	86.15	2.75	3.02149
112	ADSP_Discovery	Baylor	Illumina HiSeq 2000	Nimblegen_VCRome_V2.1	99.01	3.37	96.73	85.57	2.82	3.09273
113	ADSP_Discovery	Baylor	Illumina HiSeq 2000	Nimblegen_VCRome_V2.1	99.04	4.95	97.19	85.9	2.69	3.05402
114	ADSP_Discovery	Baylor	Illumina HiSeq 2000	Nimblegen_VCRome_V2.1	99.04	4.15	86.13	79.91	2.82	3.09587
115	ADSP_Discovery	Baylor	Illumina HiSeq 2000	Nimblegen_VCRome_V2.1	99.05	3.24	96.9	85.86	2.81	3.08041
116	ADSP_Discovery	Baylor	Illumina HiSeq 2000	Nimblegen_VCRome_V2.1	99.05	3.09	97.89	83.96	2.73	3.08654
117	ADSP_Discovery	Baylor	Illumina HiSeq 2000	Nimblegen_VCRome_V2.1	99.06	5.53	97.75	86.59	2.73	3.08172
118	ADSP_Discovery	Baylor	Illumina HiSeq 2000	Nimblegen_VCRome_V2.1	99.07	5	90.85	84.08	2.8	3.06801
119	ADSP_Discovery	Baylor	Illumina HiSeq 2000	Nimblegen_VCRome_V2.1	99.08	4.9	97.11	85.94	2.82	3.12174
120	ADSP_Discovery	Baylor	Illumina HiSeq 2000	Nimblegen_VCRome_V2.1	99.08	5.64	93.65	85.02	2.72	3.05004
121	ADSP_Discovery	Baylor	Illumina HiSeq 2000	Nimblegen_VCRome_V2.1	99.08	3.31	97.95	85.41	2.8	3.01963
122	ADSP_Discovery	Baylor	Illumina HiSeq 2000	Nimblegen_VCRome_V2.1	99.1	5.08	97.04	86.07	2.78	3.06733
123	ADSP_Discovery	Baylor	Illumina HiSeq 2000	Nimblegen_VCRome_V2.1	99.1	4.81	97.32	86.36	2.78	3.09315
124	ADSP_Discovery	Baylor	Illumina HiSeq 2000	Nimblegen_VCRome_V2.1	99.1	4.98	97.36	85.92	2.93	3.13912
125	ADSP_Discovery	Baylor	Illumina HiSeq 2000	Nimblegen_VCRome_V2.1	99.1	3.62	89.69	85.64	2.71	3.08927
126	ADSP_Discovery	Baylor	Illumina HiSeq 2000	Nimblegen_VCRome_V2.1	99.1	9.03	97.38	86.63	2.73	3.01076
127	ADSP_Discovery	Baylor	Illumina HiSeq 2000	Nimblegen_VCRome_V2.1	99.1	6.75	97.7	86.4	2.86	3.06988
128	ADSP_Discovery	Baylor	Illumina HiSeq 2000	Nimblegen_VCRome_V2.1	99.12	5.31	97.42	86.41	2.82	3.08788
129	ADSP_Discovery	Baylor	Illumina HiSeq 2000	Nimblegen_VCRome_V2.1	99.12	4.93	91.21	84.78	2.79	3.12701
130	ADSP_Discovery	Baylor	Illumina HiSeq 2000	Nimblegen_VCRome_V2.1	99.14	6.02	96.53	86.47	2.8	3.06663
131	ADSP_Discovery	Baylor	Illumina HiSeq 2000	Nimblegen_VCRome_V2.1	99.15	3.14	97.6	82.66	2.72	3.00185
132	ADSP_Discovery	Baylor	Illumina HiSeq 2000	Nimblegen_VCRome_V2.1	99.15	3.82	93.99	81.01	2.67	3.10371
133	ADSP_Discovery	Baylor	Illumina HiSeq 2000	Nimblegen_VCRome_V2.1	99.16	4.66	97.52	86.18	2.78	3.05747
134	ADSP_Discovery	Baylor	Illumina HiSeq 2000	Nimblegen_VCRome_V2.1	99.16	3.23	97.32	82.89	2.74	3.05758
135	ADSP_Discovery	Baylor	Illumina HiSeq 2000	Nimblegen_VCRome_V2.1	99.16	6.93	97.18	86.91	2.82	3.10615
136	ADSP_Discovery	Baylor	Illumina HiSeq 2000	Nimblegen_VCRome_V2.1	99.16	3.28	90.35	83.2	2.76	3.03628
137	ADSP_Discovery	Baylor	Illumina HiSeq 2000	Nimblegen_VCRome_V2.1	99.16	5.98	97.13	82.98	2.62	3.04634
138	ADSP_Discovery	Baylor	Illumina HiSeq 2000	Nimblegen_VCRome_V2.1	99.16	5.14	97.74	86.97	2.85	3.12574
139	ADSP_Discovery	Baylor	Illumina HiSeq 2000	Nimblegen_VCRome_V2.1	99.17	3.23	97.33	82.62	2.79	3.04508
140	ADSP_Discovery	Baylor	Illumina HiSeq 2000	Nimblegen_VCRome_V2.1	99.18	6.1	97.24	86.27	2.77	3.00506
141	ADSP_Discovery	Baylor	Illumina HiSeq 2000	Nimblegen_VCRome_V2.1	99.18	3.91	92.73	85.91	2.76	3.05795
142	ADSP_Discovery	Baylor	Illumina HiSeq 2000	Nimblegen_VCRome_V2.1	99.18	4.67	88.28	85.09	2.76	3.06486
143	ADSP_Discovery	Baylor	Illumina HiSeq 2000	Nimblegen_VCRome_V2.1	99.18	3.52	98.31	83.23	2.8	3.0628
144	ADSP_Discovery	Baylor	Illumina HiSeq 2000	Nimblegen_VCRome_V2.1	99.2	3.45	95.58	82.82	2.74	3.04644
145	ADSP_Discovery	Baylor	Illumina HiSeq 2000	Nimblegen_VCRome_V2.1	99.21	7.15	84.27	86.61	2.75	3.0979
146	ADSP_Discovery	Baylor	Illumina HiSeq 2000	Nimblegen_VCRome_V2.1	99.21	5.05	92.27	84.59	2.78	3.03383
147	ADSP_Discovery	Baylor	Illumina HiSeq 2000	Nimblegen_VCRome_V2.1	99.21	3.61	88.67	84.54	2.74	3.01754
148	ADSP_Discovery	Baylor	Illumina HiSeq 2000	Nimblegen_VCRome_V2.1	99.23	6.02	88.78	84.92	2.77	3.0057
149	ADSP_Discovery	Baylor	Illumina HiSeq 2000	Nimblegen_VCRome_V2.1	99.23	4.27	93.45	85.1	2.78	3.02131
150	ADSP_Discovery	Baylor	Illumina HiSeq 2000	Nimblegen_VCRome_V2.1	99.23	3.63	87.86	85.48	2.74	3.0356
151	ADSP_Discovery	Baylor	Illumina HiSeq 2000	Nimblegen_VCRome_V2.1	99.23	3.68	97.84	85.85	2.69	3.09346
152	ADSP_Discovery	Baylor	Illumina HiSeq 2000	Nimblegen_VCRome_V2.1	99.23	3.72	97.57	83.83	2.83	3.05354
153	ADSP_Discovery	Baylor	Illumina HiSeq 2000	Nimblegen_VCRome_V2.1	99.23	5.9	98.24	87.08	2.75	3.03442
154	ADSP_Discovery	Baylor	Illumina HiSeq 2000	Nimblegen_VCRome_V2.1	99.24	3.85	98.13	84.99	2.81	3.03214
155	ADSP_Discovery	Baylor	Illumina HiSeq 2000	Nimblegen_VCRome_V2.1	99.24	1.8	97	86.44	2.76	3.10916
156	ADSP_Discovery	Baylor	Illumina HiSeq 2000	Nimblegen_VCRome_V2.1	99.24	3.91	97.24	85.6	2.85	3.09147
157	ADSP_Discovery	Baylor	Illumina HiSeq 2000	Nimblegen_VCRome_V2.1	99.24	3.26	97.77	83.04	2.81	3.0531
158	ADSP_Discovery	Baylor	Illumina HiSeq 2000	Nimblegen_VCRome_V2.1	99.24	5.95	97.95	86.71	2.78	3.07567
159	ADSP_Discovery	Baylor	Illumina HiSeq 2000	Nimblegen_VCRome_V2.1	99.24	3.62	90.76	85.99	2.67	3.09114
160	ADSP_Discovery	Baylor	Illumina HiSeq 2000	Nimblegen_VCRome_V2.1	99.25	1.64	96.47	85.61	2.77	3.11078
161	ADSP_Discovery	Baylor	Illumina HiSeq 2000	Nimblegen_VCRome_V2.1	99.25	10.49	96.04	86.82	2.8	3.11773
162	ADSP_Discovery	Baylor	Illumina HiSeq 2000	Nimblegen_VCRome_V2.1	99.25	3.29	96.76	84.01	2.74	3.06847
163	ADSP_Discovery	Baylor	Illumina HiSeq 2000	Nimblegen_VCRome_V2.1	99.25	4.02	92.38	84.66	2.69	3.00419
164	ADSP_Discovery	Baylor	Illumina HiSeq 2000	Nimblegen_VCRome_V2.1	99.25	3.73	97.91	82.76	2.81	3.03353
165	ADSP_Discovery	Baylor	Illumina HiSeq 2000	Nimblegen_VCRome_V2.1	99.25	3.93	82.04	81.67	2.74	3.05177
166	ADSP_Discovery	Baylor	Illumina HiSeq 2000	Nimblegen_VCRome_V2.1	99.25	4.85	89.94	85.33	2.76	3.00345
167	ADSP_Discovery	Baylor	Illumina HiSeq 2000	Nimblegen_VCRome_V2.1	99.25	6.21	97.21	84.22	2.47	3.06175
168	ADSP_Discovery	Baylor	Illumina HiSeq 2000	Nimblegen_VCRome_V2.1	99.25	5.09	97.9	86.06	2.72	3.04572
169	ADSP_Discovery	Baylor	Illumina HiSeq 2000	Nimblegen_VCRome_V2.1	99.26	3.31	95.63	85.74	2.79	3.07358
170	ADSP_Discovery	Baylor	Illumina HiSeq 2000	Nimblegen_VCRome_V2.1	99.26	5.46	97.53	86.67	2.81	3.08673
171	ADSP_Discovery	Baylor	Illumina HiSeq 2000	Nimblegen_VCRome_V2.1	99.26	3.23	97.8	82.84	2.75	2.98787
172	ADSP_Discovery	Baylor	Illumina HiSeq 2000	Nimblegen_VCRome_V2.1	99.26	3.77	88.88	85.5	2.78	3.02636
173	ADSP_Discovery	Baylor	Illumina HiSeq 2000	Nimblegen_VCRome_V2.1	99.26	3.69	89.18	85.23	2.73	3.06416
174	ADSP_Discovery	Baylor	Illumina HiSeq 2000	Nimblegen_VCRome_V2.1	99.26	5.92	97.99	86.29	2.74	3.05176
175	ADSP_Discovery	Baylor	Illumina HiSeq 2000	Nimblegen_VCRome_V2.1	99.26	4.72	98.2	84.35	2.71	2.98408
176	ADSP_Discovery	Baylor	Illumina HiSeq 2000	Nimblegen_VCRome_V2.1	99.27	7.85	97.64	87.17	2.75	3.03729
177	ADSP_Discovery	Baylor	Illumina HiSeq 2000	Nimblegen_VCRome_V2.1	99.27	9.01	97.57	86.67	2.78	3.05073
178	ADSP_Discovery	Baylor	Illumina HiSeq 2000	Nimblegen_VCRome_V2.1	99.27	6.73	97.89	86.96	2.77	3.04772
179	ADSP_Discovery	Baylor	Illumina HiSeq 2000	Nimblegen_VCRome_V2.1	99.27	7.15	89.47	84.46	2.78	3.06042
180	ADSP_Discovery	Baylor	Illumina HiSeq 2000	Nimblegen_VCRome_V2.1	99.28	4.18	91.45	85.07	2.76	3.05476
181	ADSP_Discovery	Baylor	Illumina HiSeq 2000	Nimblegen_VCRome_V2.1	99.28	3.05	92.51	83.65	2.76	3.07922
182	ADSP_Discovery	Baylor	Illumina HiSeq 2000	Nimblegen_VCRome_V2.1	99.28	3.17	97.74	82.84	2.74	2.99302
183	ADSP_Discovery	Baylor	Illumina HiSeq 2000	Nimblegen_VCRome_V2.1	99.28	4.42	89.91	85.46	2.74	3.04331
184	ADSP_Discovery	Baylor	Illumina HiSeq 2000	Nimblegen_VCRome_V2.1	99.28	3.99	92.03	85.16	2.74	3.06679
185	ADSP_Discovery	Baylor	Illumina HiSeq 2000	Nimblegen_VCRome_V2.1	99.28	3.51	97.64	84.01	2.7	2.95945
186	ADSP_Discovery	Baylor	Illumina HiSeq 2000	Nimblegen_VCRome_V2.1	99.28	8.92	97.69	86.76	2.73	3.02748
187	ADSP_Discovery	Baylor	Illumina HiSeq 2000	Nimblegen_VCRome_V2.1	99.29	5.99	75.56	57.5	2.68	3.05093
188	ADSP_Discovery	Baylor	Illumina HiSeq 2000	Nimblegen_VCRome_V2.1	99.29	4.05	97.97	84.7	2.79	3.06439
189	ADSP_Discovery	Baylor	Illumina HiSeq 2000	Nimblegen_VCRome_V2.1	99.29	9.11	97.5	86.19	2.74	3.01089
190	ADSP_Discovery	Baylor	Illumina HiSeq 2000	Nimblegen_VCRome_V2.1	99.29	5.74	97.07	83.23	2.71	3.04858
191	ADSP_Discovery	Baylor	Illumina HiSeq 2000	Nimblegen_VCRome_V2.1	99.3	3.88	97.62	87.47	2.85	3.08304
192	ADSP_Discovery	Baylor	Illumina HiSeq 2000	Nimblegen_VCRome_V2.1	99.3	4.04	90.95	84.82	2.74	3.08489
193	ADSP_Discovery	Baylor	Illumina HiSeq 2000	Nimblegen_VCRome_V2.1	99.3	4.07	89.98	83.91	2.71	3.07684
194	ADSP_Discovery	Baylor	Illumina HiSeq 2000	Nimblegen_VCRome_V2.1	99.3	3.08	97.81	84.79	2.72	3.02454
195	ADSP_Discovery	Baylor	Illumina HiSeq 2000	Nimblegen_VCRome_V2.1	99.3	8.22	98.16	87.38	2.81	3.08864
196	ADSP_Discovery	Baylor	Illumina HiSeq 2000	Nimblegen_VCRome_V2.1	99.3	8.13	98.1	87.12	2.79	3.07215
197	ADSP_Discovery	Baylor	Illumina HiSeq 2000	Nimblegen_VCRome_V2.1	99.3	4.04	98.11	84.13	2.74	3.00555
198	ADSP_Discovery	Baylor	Illumina HiSeq 2000	Nimblegen_VCRome_V2.1	99.31	3.85	95.3	83.36	2.8	3.06636
199	ADSP_Discovery	Baylor	Illumina HiSeq 2000	Nimblegen_VCRome_V2.1	99.31	3.57	97.94	84.13	2.74	2.9975
200	ADSP_Discovery	Baylor	Illumina HiSeq 2000	Nimblegen_VCRome_V2.1	99.31	2.29	97.88	83.2	2.8	3.05852
201	ADSP_Discovery	Baylor	Illumina HiSeq 2000	Nimblegen_VCRome_V2.1	99.31	4.87	94.61	86.16	2.76	3.06684
202	ADSP_Discovery	Baylor	Illumina HiSeq 2000	Nimblegen_VCRome_V2.1	99.31	6.68	97.94	86.58	2.78	3.08058
203	ADSP_Discovery	Baylor	Illumina HiSeq 2000	Nimblegen_VCRome_V2.1	99.31	4.04	89.2	86.07	2.83	3.08217
204	ADSP_Discovery	Baylor	Illumina HiSeq 2000	Nimblegen_VCRome_V2.1	99.32	4.52	90.92	83.96	2.78	3.03841
205	ADSP_Discovery	Baylor	Illumina HiSeq 2000	Nimblegen_VCRome_V2.1	99.32	4.83	89.45	83.2	2.67	3.05286
206	ADSP_Discovery	Baylor	Illumina HiSeq 2000	Nimblegen_VCRome_V2.1	99.32	3.06	95.39	84.14	2.73	2.97629
207	ADSP_Discovery	Baylor	Illumina HiSeq 2000	Nimblegen_VCRome_V2.1	99.32	4.65	78.61	85.26	2.81	3.10292
208	ADSP_Discovery	Baylor	Illumina HiSeq 2000	Nimblegen_VCRome_V2.1	99.32	4.35	89.93	85.36	2.74	2.99276
209	ADSP_Discovery	Baylor	Illumina HiSeq 2000	Nimblegen_VCRome_V2.1	99.32	5.05	98.23	86.38	2.72	3.10778
210	ADSP_Discovery	Baylor	Illumina HiSeq 2000	Nimblegen_VCRome_V2.1	99.32	5.97	96.85	83.06	2.73	3.08786
211	ADSP_Discovery	Baylor	Illumina HiSeq 2000	Nimblegen_VCRome_V2.1	99.32	6.33	97.83	86.62	2.82	3.0941
212	ADSP_Discovery	Baylor	Illumina HiSeq 2000	Nimblegen_VCRome_V2.1	99.33	5.59	92.2	85.03	2.8	3.0505
213	ADSP_Discovery	Baylor	Illumina HiSeq 2000	Nimblegen_VCRome_V2.1	99.33	3.76	97.73	87.51	2.89	3.17184
214	ADSP_Discovery	Baylor	Illumina HiSeq 2000	Nimblegen_VCRome_V2.1	99.33	7.04	97.95	87.3	2.73	3.11842
215	ADSP_Discovery	Baylor	Illumina HiSeq 2000	Nimblegen_VCRome_V2.1	99.33	4.07	95.39	84.43	2.77	3.08386
216	ADSP_Discovery	Baylor	Illumina HiSeq 2000	Nimblegen_VCRome_V2.1	99.33	3.89	97.91	84.2	2.75	3.00855
217	ADSP_Discovery	Baylor	Illumina HiSeq 2000	Nimblegen_VCRome_V2.1	99.33	4.96	97.98	86.36	2.78	3.07474
218	ADSP_Discovery	Baylor	Illumina HiSeq 2000	Nimblegen_VCRome_V2.1	99.33	8.97	97.93	86.89	2.75	3.028
219	ADSP_Discovery	Baylor	Illumina HiSeq 2000	Nimblegen_VCRome_V2.1	99.33	5.65	97.17	82.89	2.78	3.10478
220	ADSP_Discovery	Baylor	Illumina HiSeq 2000	Nimblegen_VCRome_V2.1	99.33	3.16	97.12	85.8	2.76	3.08542
221	ADSP_Discovery	Baylor	Illumina HiSeq 2000	Nimblegen_VCRome_V2.1	99.34	4.66	97.61	84.96	2.83	3.08331
222	ADSP_Discovery	Baylor	Illumina HiSeq 2000	Nimblegen_VCRome_V2.1	99.34	5.03	91.77	84.8	2.67	2.99958
223	ADSP_Discovery	Baylor	Illumina HiSeq 2000	Nimblegen_VCRome_V2.1	99.34	3.19	97.93	84.65	2.8	3.06414
224	ADSP_Discovery	Baylor	Illumina HiSeq 2000	Nimblegen_VCRome_V2.1	99.34	3.17	97.91	84.56	2.8	3.08395
225	ADSP_Discovery	Baylor	Illumina HiSeq 2000	Nimblegen_VCRome_V2.1	99.34	6.09	97.1	82.73	2.79	3.07569
226	ADSP_Discovery	Baylor	Illumina HiSeq 2000	Nimblegen_VCRome_V2.1	99.34	3.14	98.16	84.46	2.76	3.04683
227	ADSP_Discovery	Baylor	Illumina HiSeq 2000	Nimblegen_VCRome_V2.1	99.34	4.97	98.13	86.64	2.77	3.12781
228	ADSP_Discovery	Baylor	Illumina HiSeq 2000	Nimblegen_VCRome_V2.1	99.34	4.95	97.96	86.56	2.72	3.05005
229	ADSP_Discovery	Baylor	Illumina HiSeq 2000	Nimblegen_VCRome_V2.1	99.34	6.05	97.26	84.44	2.56	3.02084
230	ADSP_Discovery	Baylor	Illumina HiSeq 2000	Nimblegen_VCRome_V2.1	99.34	4.92	88.6	82.33	2.68	3.13387
231	ADSP_Discovery	Baylor	Illumina HiSeq 2000	Nimblegen_VCRome_V2.1	99.35	6.66	97.17	86.56	2.8	3.08133
232	ADSP_Discovery	Baylor	Illumina HiSeq 2000	Nimblegen_VCRome_V2.1	99.35	6.64	98.46	87.89	2.75	3.03866
233	ADSP_Discovery	Baylor	Illumina HiSeq 2000	Nimblegen_VCRome_V2.1	99.35	6.95	89.47	87.01	2.74	3.08527
234	ADSP_Discovery	Baylor	Illumina HiSeq 2000	Nimblegen_VCRome_V2.1	99.35	2.26	98.01	83.34	2.79	3.01423
235	ADSP_Discovery	Baylor	Illumina HiSeq 2000	Nimblegen_VCRome_V2.1	99.35	3.22	97.75	84.08	2.81	3.07301
236	ADSP_Discovery	Baylor	Illumina HiSeq 2000	Nimblegen_VCRome_V2.1	99.35	5.8	96.85	82.97	2.76	3.06521
237	ADSP_Discovery	Baylor	Illumina HiSeq 2000	Nimblegen_VCRome_V2.1	99.35	3.1	97.75	86.17	2.79	3.13462
238	ADSP_Discovery	Baylor	Illumina HiSeq 2000	Nimblegen_VCRome_V2.1	99.35	5.78	97.04	82.82	2.76	3.0646
239	ADSP_Discovery	Baylor	Illumina HiSeq 2000	Nimblegen_VCRome_V2.1	99.35	3.39	93.01	86.4	2.73	3.11577
240	ADSP_Discovery	Baylor	Illumina HiSeq 2000	Nimblegen_VCRome_V2.1	99.35	5.85	97.17	83.89	2.63	3.07926
241	ADSP_Discovery	Baylor	Illumina HiSeq 2000	Nimblegen_VCRome_V2.1	99.36	4.15	97.38	83.71	2.82	3.08283
242	ADSP_Discovery	Baylor	Illumina HiSeq 2000	Nimblegen_VCRome_V2.1	99.36	4.48	97.08	83.39	2.8	3.07095
243	ADSP_Discovery	Baylor	Illumina HiSeq 2000	Nimblegen_VCRome_V2.1	99.36	3.97	97.79	83.42	2.79	3.05051
244	ADSP_Discovery	Baylor	Illumina HiSeq 2000	Nimblegen_VCRome_V2.1	99.36	6.25	97.21	82.83	2.73	3.03318
245	ADSP_Discovery	Baylor	Illumina HiSeq 2000	Nimblegen_VCRome_V2.1	99.36	3.85	97.5	85.7	2.78	3.07957
246	ADSP_Discovery	Baylor	Illumina HiSeq 2000	Nimblegen_VCRome_V2.1	99.36	3.07	97.51	85.86	2.81	3.10432
247	ADSP_Discovery	Baylor	Illumina HiSeq 2000	Nimblegen_VCRome_V2.1	99.36	3.37	89.48	85.78	2.72	3.07579
248	ADSP_Discovery	Baylor	Illumina HiSeq 2000	Nimblegen_VCRome_V2.1	99.36	5.84	96.91	83.23	2.73	3.00354
249	ADSP_Discovery	Baylor	Illumina HiSeq 2000	Nimblegen_VCRome_V2.1	99.36	4.89	98.22	86.8	2.76	3.06668
250	ADSP_Discovery	Baylor	Illumina HiSeq 2000	Nimblegen_VCRome_V2.1	99.37	10.61	97.32	87.16	2.8	3.08356
251	ADSP_Discovery	Baylor	Illumina HiSeq 2000	Nimblegen_VCRome_V2.1	99.37	3.49	97.59	86.79	2.83	3.07098
252	ADSP_Discovery	Baylor	Illumina HiSeq 2000	Nimblegen_VCRome_V2.1	99.37	6.9	98.15	87.52	2.75	3.08433
253	ADSP_Discovery	Baylor	Illumina HiSeq 2000	Nimblegen_VCRome_V2.1	99.37	4.39	97.61	87.15	2.77	3.08768
254	ADSP_Discovery	Baylor	Illumina HiSeq 2000	Nimblegen_VCRome_V2.1	99.37	3.07	97.89	87	2.76	3.06724
255	ADSP_Discovery	Baylor	Illumina HiSeq 2000	Nimblegen_VCRome_V2.1	99.37	3.08	96.98	86.99	2.74	3.04851
256	ADSP_Discovery	Baylor	Illumina HiSeq 2000	Nimblegen_VCRome_V2.1	99.37	3.25	98.12	85.03	2.78	3.08452
257	ADSP_Discovery	Baylor	Illumina HiSeq 2000	Nimblegen_VCRome_V2.1	99.37	6.76	98.05	87.08	2.79	3.08508
258	ADSP_Discovery	Baylor	Illumina HiSeq 2000	Nimblegen_VCRome_V2.1	99.37	5.96	96.79	82.31	2.77	3.10539
259	ADSP_Discovery	Baylor	Illumina HiSeq 2000	Nimblegen_VCRome_V2.1	99.37	5.53	97.17	82.69	2.77	3.02681
260	ADSP_Discovery	Baylor	Illumina HiSeq 2000	Nimblegen_VCRome_V2.1	99.38	5.77	97.01	82.79	2.77	3.04497
261	ADSP_Discovery	Baylor	Illumina HiSeq 2000	Nimblegen_VCRome_V2.1	99.38	7.74	97.99	87.15	2.76	3.07523
262	ADSP_Discovery	Baylor	Illumina HiSeq 2000	Nimblegen_VCRome_V2.1	99.38	6	98.14	86.93	2.83	3.06462
263	ADSP_Discovery	Baylor	Illumina HiSeq 2000	Nimblegen_VCRome_V2.1	99.39	10.72	97.95	86.75	2.89	3.10246
264	ADSP_Discovery	Baylor	Illumina HiSeq 2000	Nimblegen_VCRome_V2.1	99.39	7.74	97.57	87.11	2.83	3.07331
265	ADSP_Discovery	Baylor	Illumina HiSeq 2000	Nimblegen_VCRome_V2.1	99.39	3.67	94.71	85.18	2.73	3.04666
266	ADSP_Discovery	Baylor	Illumina HiSeq 2000	Nimblegen_VCRome_V2.1	99.39	2.21	97.87	83.43	2.74	3.04332
267	ADSP_Discovery	Baylor	Illumina HiSeq 2000	Nimblegen_VCRome_V2.1	99.39	3.83	97.93	84.3	2.85	3.05043
268	ADSP_Discovery	Baylor	Illumina HiSeq 2000	Nimblegen_VCRome_V2.1	99.4	1.81	97.65	86.8	2.74	3.05001
269	ADSP_Discovery	Baylor	Illumina HiSeq 2000	Nimblegen_VCRome_V2.1	99.4	2.26	97.97	83.45	2.8	3.08208
270	ADSP_Discovery	Baylor	Illumina HiSeq 2000	Nimblegen_VCRome_V2.1	99.4	5.28	97.75	87.02	2.79	3.0376
271	ADSP_Discovery	Baylor	Illumina HiSeq 2000	Nimblegen_VCRome_V2.1	99.4	3.09	97.51	85.69	2.77	3.06669
272	ADSP_Discovery	Baylor	Illumina HiSeq 2000	Nimblegen_VCRome_V2.1	99.4	3.31	97.79	84.03	2.79	3.04753
273	ADSP_Discovery	Baylor	Illumina HiSeq 2000	Nimblegen_VCRome_V2.1	99.4	4.06	91.55	85.02	2.74	3.0064
274	ADSP_Discovery	Baylor	Illumina HiSeq 2000	Nimblegen_VCRome_V2.1	99.4	3.54	98.2	85.97	2.75	3.03697
275	ADSP_Discovery	Baylor	Illumina HiSeq 2000	Nimblegen_VCRome_V2.1	99.4	5.62	97.27	82.78	2.74	3.03566
276	ADSP_Discovery	Baylor	Illumina HiSeq 2000	Nimblegen_VCRome_V2.1	99.4	3.19	97.71	86.39	2.76	3.07826
277	ADSP_Discovery	Baylor	Illumina HiSeq 2000	Nimblegen_VCRome_V2.1	99.4	5.69	97.36	83.07	2.81	3.09008
278	ADSP_Discovery	Baylor	Illumina HiSeq 2000	Nimblegen_VCRome_V2.1	99.41	3.93	97.88	87.5	2.83	3.11866
279	ADSP_Discovery	Baylor	Illumina HiSeq 2000	Nimblegen_VCRome_V2.1	99.41	7.16	98.34	87.37	2.8	3.07747
280	ADSP_Discovery	Baylor	Illumina HiSeq 2000	Nimblegen_VCRome_V2.1	99.41	4.9	96.31	85.32	2.77	3.00622
281	ADSP_Discovery	Baylor	Illumina HiSeq 2000	Nimblegen_VCRome_V2.1	99.41	2.66	97.66	85.81	1.57	3.08425
282	ADSP_Discovery	Baylor	Illumina HiSeq 2000	Nimblegen_VCRome_V2.1	99.41	2.38	91.19	85.16	2.79	3.09438
283	ADSP_Discovery	Baylor	Illumina HiSeq 2000	Nimblegen_VCRome_V2.1	99.41	6.09	97.29	83.29	2.74	3.0412
284	ADSP_Discovery	Baylor	Illumina HiSeq 2000	Nimblegen_VCRome_V2.1	99.41	6.02	97.44	82.99	2.77	3.10367
285	ADSP_Discovery	Baylor	Illumina HiSeq 2000	Nimblegen_VCRome_V2.1	99.41	5.16	97.8	87.6	2.82	3.11054
286	ADSP_Discovery	Baylor	Illumina HiSeq 2000	Nimblegen_VCRome_V2.1	99.41	5.53	96.97	81.66	2.73	3.00726
287	ADSP_Discovery	Baylor	Illumina HiSeq 2000	Nimblegen_VCRome_V2.1	99.41	3.79	98.26	84.89	2.71	2.99267
288	ADSP_Discovery	Baylor	Illumina HiSeq 2000	Nimblegen_VCRome_V2.1	99.41	5.72	96.51	83.66	2.47	3.05097
289	ADSP_Discovery	Baylor	Illumina HiSeq 2000	Nimblegen_VCRome_V2.1	99.41	5.17	98.13	86.24	2.75	3.09754
290	ADSP_Discovery	Baylor	Illumina HiSeq 2000	Nimblegen_VCRome_V2.1	99.41	3.14	97.76	86.15	2.73	3.11707
291	ADSP_Discovery	Baylor	Illumina HiSeq 2000	Nimblegen_VCRome_V2.1	99.41	3.65	97.65	84.46	2.75	2.99347
292	ADSP_Discovery	Baylor	Illumina HiSeq 2000	Nimblegen_VCRome_V2.1	99.41	6.8	98.06	87.06	2.81	3.05852
293	ADSP_Discovery	Baylor	Illumina HiSeq 2000	Nimblegen_VCRome_V2.1	99.41	8.52	91.9	84.72	2.65	3.07681
294	ADSP_Discovery	Baylor	Illumina HiSeq 2000	Nimblegen_VCRome_V2.1	99.42	4.73	97.34	82.53	2.79	3.05231
295	ADSP_Discovery	Baylor	Illumina HiSeq 2000	Nimblegen_VCRome_V2.1	99.42	6.62	97.98	84.58	2.78	3.03533
296	ADSP_Discovery	Baylor	Illumina HiSeq 2000	Nimblegen_VCRome_V2.1	99.42	4.45	97.3	82.59	2.79	3.047
297	ADSP_Discovery	Baylor	Illumina HiSeq 2000	Nimblegen_VCRome_V2.1	99.42	3.92	91.7	85.25	2.73	3.0733
298	ADSP_Discovery	Baylor	Illumina HiSeq 2000	Nimblegen_VCRome_V2.1	99.42	2.62	97.56	86.92	2.74	3.04697
299	ADSP_Discovery	Baylor	Illumina HiSeq 2000	Nimblegen_VCRome_V2.1	99.42	2.1	96.7	85.93	2.74	3.03814
300	ADSP_Discovery	Baylor	Illumina HiSeq 2000	Nimblegen_VCRome_V2.1	99.42	4.68	98.16	86.66	2.75	3.0675
301	ADSP_Discovery	Baylor	Illumina HiSeq 2000	Nimblegen_VCRome_V2.1	99.42	5.01	96.7	83.09	2.74	3.02986
302	ADSP_Discovery	Baylor	Illumina HiSeq 2000	Nimblegen_VCRome_V2.1	99.42	4.47	94.77	81.8	2.68	3.03325
303	ADSP_Discovery	Baylor	Illumina HiSeq 2000	Nimblegen_VCRome_V2.1	99.42	3.54	93.3	83.74	2.76	3.02693
304	ADSP_Discovery	Baylor	Illumina HiSeq 2000	Nimblegen_VCRome_V2.1	99.42	3.57	97.44	87.55	2.75	3.07069
305	ADSP_Discovery	Baylor	Illumina HiSeq 2000	Nimblegen_VCRome_V2.1	99.42	5.6	97.35	83.14	2.78	3.06745
306	ADSP_Discovery	Baylor	Illumina HiSeq 2000	Nimblegen_VCRome_V2.1	99.43	3.6	97.3	82.65	2.78	3.04973
307	ADSP_Discovery	Baylor	Illumina HiSeq 2000	Nimblegen_VCRome_V2.1	99.43	6.67	97.35	86.62	2.77	3.06773
308	ADSP_Discovery	Baylor	Illumina HiSeq 2000	Nimblegen_VCRome_V2.1	99.43	3.61	97.24	82.6	2.82	3.11611
309	ADSP_Discovery	Baylor	Illumina HiSeq 2000	Nimblegen_VCRome_V2.1	99.43	3.46	97.31	82.69	2.78	3.07093
310	ADSP_Discovery	Baylor	Illumina HiSeq 2000	Nimblegen_VCRome_V2.1	99.43	3.1	98.14	84.42	2.66	3.05934
311	ADSP_Discovery	Baylor	Illumina HiSeq 2000	Nimblegen_VCRome_V2.1	99.43	5.89	98	87.37	2.8	3.09041
312	ADSP_Discovery	Baylor	Illumina HiSeq 2000	Nimblegen_VCRome_V2.1	99.43	3.86	96.42	85.72	2.79	3.05346
313	ADSP_Discovery	Baylor	Illumina HiSeq 2000	Nimblegen_VCRome_V2.1	99.43	6.08	97.3	82.89	2.79	3.06422
314	ADSP_Discovery	Baylor	Illumina HiSeq 2000	Nimblegen_VCRome_V2.1	99.43	3.12	97.91	85.75	2.7	3.08083
315	ADSP_Discovery	Baylor	Illumina HiSeq 2000	Nimblegen_VCRome_V2.1	99.43	2.21	97.65	86.68	2.66	3.00607
316	ADSP_Discovery	Baylor	Illumina HiSeq 2000	Nimblegen_VCRome_V2.1	99.43	3.23	92.81	85.13	2.76	3.04231
317	ADSP_Discovery	Baylor	Illumina HiSeq 2000	Nimblegen_VCRome_V2.1	99.44	7.09	98.2	87.18	2.8	3.07996
318	ADSP_Discovery	Baylor	Illumina HiSeq 2000	Nimblegen_VCRome_V2.1	99.44	6.48	98.02	84.65	2.82	3.06747
319	ADSP_Discovery	Baylor	Illumina HiSeq 2000	Nimblegen_VCRome_V2.1	99.44	4.69	97.29	81.72	2.78	3.08602
320	ADSP_Discovery	Baylor	Illumina HiSeq 2000	Nimblegen_VCRome_V2.1	99.44	3.78	97.44	82.6	2.78	3.06204
321	ADSP_Discovery	Baylor	Illumina HiSeq 2000	Nimblegen_VCRome_V2.1	99.44	4.59	97.49	82.22	2.77	3.0569
322	ADSP_Discovery	Baylor	Illumina HiSeq 2000	Nimblegen_VCRome_V2.1	99.44	3.76	97.84	87.84	2.83	3.09591
323	ADSP_Discovery	Baylor	Illumina HiSeq 2000	Nimblegen_VCRome_V2.1	99.44	8.06	98.37	85.28	2.76	3.08577
324	ADSP_Discovery	Baylor	Illumina HiSeq 2000	Nimblegen_VCRome_V2.1	99.44	5.05	98.13	87.91	2.8	3.08156
325	ADSP_Discovery	Baylor	Illumina HiSeq 2000	Nimblegen_VCRome_V2.1	99.44	3.33	98.14	84.37	2.72	3.05723
326	ADSP_Discovery	Baylor	Illumina HiSeq 2000	Nimblegen_VCRome_V2.1	99.44	5.26	97.89	87.01	2.79	3.07874
327	ADSP_Discovery	Baylor	Illumina HiSeq 2000	Nimblegen_VCRome_V2.1	99.44	6.32	98.12	87.39	2.79	3.0307
328	ADSP_Discovery	Baylor	Illumina HiSeq 2000	Nimblegen_VCRome_V2.1	99.44	3.3	98.05	84.17	2.76	3.00936
329	ADSP_Discovery	Baylor	Illumina HiSeq 2000	Nimblegen_VCRome_V2.1	99.44	3.44	98.19	84.06	2.69	3.04467
330	ADSP_Discovery	Baylor	Illumina HiSeq 2000	Nimblegen_VCRome_V2.1	99.44	5.28	97.89	87.08	2.83	3.11292
331	ADSP_Discovery	Baylor	Illumina HiSeq 2000	Nimblegen_VCRome_V2.1	99.44	3.46	97.78	81.92	2.78	3.04171
332	ADSP_Discovery	Baylor	Illumina HiSeq 2000	Nimblegen_VCRome_V2.1	99.44	4.92	98.08	84.73	2.81	3.00849
333	ADSP_Discovery	Baylor	Illumina HiSeq 2000	Nimblegen_VCRome_V2.1	99.45	7.64	97.91	86.93	2.81	3.11625
334	ADSP_Discovery	Baylor	Illumina HiSeq 2000	Nimblegen_VCRome_V2.1	99.45	4.18	94.94	84.52	2.71	3.0708
335	ADSP_Discovery	Baylor	Illumina HiSeq 2000	Nimblegen_VCRome_V2.1	99.45	3.75	97.94	87.78	2.85	3.11202
336	ADSP_Discovery	Baylor	Illumina HiSeq 2000	Nimblegen_VCRome_V2.1	99.45	4.83	97.36	82.5	2.68	2.99455
337	ADSP_Discovery	Baylor	Illumina HiSeq 2000	Nimblegen_VCRome_V2.1	99.45	5.56	98.06	86.35	2.77	3.07351
338	ADSP_Discovery	Baylor	Illumina HiSeq 2000	Nimblegen_VCRome_V2.1	99.45	2.82	97.79	80.13	2.7	3.04288
339	ADSP_Discovery	Baylor	Illumina HiSeq 2000	Nimblegen_VCRome_V2.1	99.45	4.03	97.25	86.99	2.73	3.11744
340	ADSP_Discovery	Baylor	Illumina HiSeq 2000	Nimblegen_VCRome_V2.1	99.45	4.5	98.03	83.21	2.77	3.04359
341	ADSP_Discovery	Baylor	Illumina HiSeq 2000	Nimblegen_VCRome_V2.1	99.45	2.51	87.06	86.1	2.82	3.12034
342	ADSP_Discovery	Baylor	Illumina HiSeq 2000	Nimblegen_VCRome_V2.1	99.45	3.36	98.03	84.93	2.74	3.04419
343	ADSP_Discovery	Baylor	Illumina HiSeq 2000	Nimblegen_VCRome_V2.1	99.45	6.04	97.38	83.17	2.78	3.02306
344	ADSP_Discovery	Baylor	Illumina HiSeq 2000	Nimblegen_VCRome_V2.1	99.45	2.32	97.96	83.98	2.76	2.99165
345	ADSP_Discovery	Baylor	Illumina HiSeq 2000	Nimblegen_VCRome_V2.1	99.45	3.43	98.3	84.28	2.79	3.09042
346	ADSP_Discovery	Baylor	Illumina HiSeq 2000	Nimblegen_VCRome_V2.1	99.45	2.57	97.69	86.54	2.81	3.10225
347	ADSP_Discovery	Baylor	Illumina HiSeq 2000	Nimblegen_VCRome_V2.1	99.45	2.36	98.1	86.15	2.7	3.06856
348	ADSP_Discovery	Baylor	Illumina HiSeq 2000	Nimblegen_VCRome_V2.1	99.45	5.86	98.19	87.3	2.81	3.07421
349	ADSP_Discovery	Baylor	Illumina HiSeq 2000	Nimblegen_VCRome_V2.1	99.45	3.36	98.12	84.33	2.78	3.04703
350	ADSP_Discovery	Baylor	Illumina HiSeq 2000	Nimblegen_VCRome_V2.1	99.45	4.15	92.19	84.9	2.83	3.04217
351	ADSP_Discovery	Baylor	Illumina HiSeq 2000	Nimblegen_VCRome_V2.1	99.45	4.91	98.23	83.36	2.67	2.9567
352	ADSP_Discovery	Baylor	Illumina HiSeq 2000	Nimblegen_VCRome_V2.1	99.45	8.19	97.82	84.96	2.8	3.12951
353	ADSP_Discovery	Baylor	Illumina HiSeq 2000	Nimblegen_VCRome_V2.1	99.45	5.83	97.2	82.69	2.78	3.12036
354	ADSP_Discovery	Baylor	Illumina HiSeq 2000	Nimblegen_VCRome_V2.1	99.46	8.06	97.7	86.85	2.89	3.14467
355	ADSP_Discovery	Baylor	Illumina HiSeq 2000	Nimblegen_VCRome_V2.1	99.46	6.39	97.89	84.58	2.78	3.03757
356	ADSP_Discovery	Baylor	Illumina HiSeq 2000	Nimblegen_VCRome_V2.1	99.46	6.58	97.93	85.7	2.76	3.06004
357	ADSP_Discovery	Baylor	Illumina HiSeq 2000	Nimblegen_VCRome_V2.1	99.46	6.42	97.94	84.46	2.82	3.0841
358	ADSP_Discovery	Baylor	Illumina HiSeq 2000	Nimblegen_VCRome_V2.1	99.46	6.06	97.98	84.31	2.8	3.07137
359	ADSP_Discovery	Baylor	Illumina HiSeq 2000	Nimblegen_VCRome_V2.1	99.46	5.91	97.86	87.31	2.84	3.06042
360	ADSP_Discovery	Baylor	Illumina HiSeq 2000	Nimblegen_VCRome_V2.1	99.46	6.27	97.81	85.88	2.84	3.11376
361	ADSP_Discovery	Baylor	Illumina HiSeq 2000	Nimblegen_VCRome_V2.1	99.46	7.85	98.22	87.43	2.82	3.11518
362	ADSP_Discovery	Baylor	Illumina HiSeq 2000	Nimblegen_VCRome_V2.1	99.46	4.7	97.69	86.5	2.85	3.10232
363	ADSP_Discovery	Baylor	Illumina HiSeq 2000	Nimblegen_VCRome_V2.1	99.46	7.21	98.46	87.81	2.76	3.08036
364	ADSP_Discovery	Baylor	Illumina HiSeq 2000	Nimblegen_VCRome_V2.1	99.46	3.36	97.27	85.4	2.76	3.03838
365	ADSP_Discovery	Baylor	Illumina HiSeq 2000	Nimblegen_VCRome_V2.1	99.46	3.26	97.79	85.26	1.79	3.05134
366	ADSP_Discovery	Baylor	Illumina HiSeq 2000	Nimblegen_VCRome_V2.1	99.46	2.35	97.89	83.7	2.78	3.03656
367	ADSP_Discovery	Baylor	Illumina HiSeq 2000	Nimblegen_VCRome_V2.1	99.46	3.23	97.99	86.09	2.74	3.0658
368	ADSP_Discovery	Baylor	Illumina HiSeq 2000	Nimblegen_VCRome_V2.1	99.46	2.06	97.4	86.37	2.73	3.05207
369	ADSP_Discovery	Baylor	Illumina HiSeq 2000	Nimblegen_VCRome_V2.1	99.46	2.13	97.94	84.06	2.76	3.05217
370	ADSP_Discovery	Baylor	Illumina HiSeq 2000	Nimblegen_VCRome_V2.1	99.46	6	98.26	87.75	2.85	3.17695
371	ADSP_Discovery	Baylor	Illumina HiSeq 2000	Nimblegen_VCRome_V2.1	99.46	2.6	97.79	86.69	2.75	3.11126
372	ADSP_Discovery	Baylor	Illumina HiSeq 2000	Nimblegen_VCRome_V2.1	99.46	2.68	97.45	86.67	2.7	3.06597
373	ADSP_Discovery	Baylor	Illumina HiSeq 2000	Nimblegen_VCRome_V2.1	99.46	2.21	97.64	86.99	2.64	3.01061
374	ADSP_Discovery	Baylor	Illumina HiSeq 2000	Nimblegen_VCRome_V2.1	99.46	5.27	98.1	87.34	2.79	3.0764
375	ADSP_Discovery	Baylor	Illumina HiSeq 2000	Nimblegen_VCRome_V2.1	99.46	1.83	98.31	86.74	2.77	3.06232
376	ADSP_Discovery	Baylor	Illumina HiSeq 2000	Nimblegen_VCRome_V2.1	99.46	2.45	97.42	82.77	2.69	3.01342
377	ADSP_Discovery	Baylor	Illumina HiSeq 2000	Nimblegen_VCRome_V2.1	99.46	4.54	98.3	85.81	2.78	3.04139
378	ADSP_Discovery	Baylor	Illumina HiSeq 2000	Nimblegen_VCRome_V2.1	99.46	3.64	97.5	84.06	2.79	3.0527
379	ADSP_Discovery	Baylor	Illumina HiSeq 2000	Nimblegen_VCRome_V2.1	99.46	8.46	97.42	83.73	2.74	3.10992
380	ADSP_Discovery	Baylor	Illumina HiSeq 2000	Nimblegen_VCRome_V2.1	99.47	4.85	97.58	82.36	2.74	3.02291
381	ADSP_Discovery	Baylor	Illumina HiSeq 2000	Nimblegen_VCRome_V2.1	99.47	4.73	97.74	86.42	2.86	3.08989
382	ADSP_Discovery	Baylor	Illumina HiSeq 2000	Nimblegen_VCRome_V2.1	99.47	3.86	97.32	82.16	2.78	3.0844
383	ADSP_Discovery	Baylor	Illumina HiSeq 2000	Nimblegen_VCRome_V2.1	99.47	5.18	97.57	86.42	2.84	3.08637
384	ADSP_Discovery	Baylor	Illumina HiSeq 2000	Nimblegen_VCRome_V2.1	99.47	3.84	97.48	82.17	2.76	3.01614
385	ADSP_Discovery	Baylor	Illumina HiSeq 2000	Nimblegen_VCRome_V2.1	99.47	3.75	97.37	82.43	2.76	3.09067
386	ADSP_Discovery	Baylor	Illumina HiSeq 2000	Nimblegen_VCRome_V2.1	99.47	4.63	97.82	86.45	2.84	3.10023
387	ADSP_Discovery	Baylor	Illumina HiSeq 2000	Nimblegen_VCRome_V2.1	99.47	2.28	92.81	84.96	2.77	3.10509
388	ADSP_Discovery	Baylor	Illumina HiSeq 2000	Nimblegen_VCRome_V2.1	99.47	3.24	97.97	84.55	2.75	3.0608
389	ADSP_Discovery	Baylor	Illumina HiSeq 2000	Nimblegen_VCRome_V2.1	99.47	5.37	97.82	87.2	2.79	3.09257
390	ADSP_Discovery	Baylor	Illumina HiSeq 2000	Nimblegen_VCRome_V2.1	99.47	4.38	93.85	84.67	2.72	3.00689
391	ADSP_Discovery	Baylor	Illumina HiSeq 2000	Nimblegen_VCRome_V2.1	99.47	7.85	97.84	86.94	2.77	3.09012
392	ADSP_Discovery	Baylor	Illumina HiSeq 2000	Nimblegen_VCRome_V2.1	99.47	4.42	85.4	86.1	2.76	3.06807
393	ADSP_Discovery	Baylor	Illumina HiSeq 2000	Nimblegen_VCRome_V2.1	99.47	3.22	97.98	84.31	2.83	3.12211
394	ADSP_Discovery	Baylor	Illumina HiSeq 2000	Nimblegen_VCRome_V2.1	99.47	6.02	88.3	86.94	2.85	3.11583
395	ADSP_Discovery	Baylor	Illumina HiSeq 2000	Nimblegen_VCRome_V2.1	99.47	5.09	98.05	87.9	2.79	3.04457
396	ADSP_Discovery	Baylor	Illumina HiSeq 2000	Nimblegen_VCRome_V2.1	99.47	6.06	98.18	87.31	2.79	3.09681
397	ADSP_Discovery	Baylor	Illumina HiSeq 2000	Nimblegen_VCRome_V2.1	99.47	5.61	97.65	87.05	2.78	3.0712
398	ADSP_Discovery	Baylor	Illumina HiSeq 2000	Nimblegen_VCRome_V2.1	99.47	3.92	97.84	85.91	2.72	3.08445
399	ADSP_Discovery	Baylor	Illumina HiSeq 2000	Nimblegen_VCRome_V2.1	99.48	4.21	96.01	81.21	2.79	3.06873
400	ADSP_Discovery	Baylor	Illumina HiSeq 2000	Nimblegen_VCRome_V2.1	99.48	9.13	97.77	86.28	2.82	3.08633
401	ADSP_Discovery	Baylor	Illumina HiSeq 2000	Nimblegen_VCRome_V2.1	99.48	4.61	98.08	86.7	2.82	3.07485
402	ADSP_Discovery	Baylor	Illumina HiSeq 2000	Nimblegen_VCRome_V2.1	99.48	10	97.96	87.51	2.78	3.12057
403	ADSP_Discovery	Baylor	Illumina HiSeq 2000	Nimblegen_VCRome_V2.1	99.48	6.56	98.01	84.55	2.82	3.0515
404	ADSP_Discovery	Baylor	Illumina HiSeq 2000	Nimblegen_VCRome_V2.1	99.48	6.4	97.71	86.52	2.78	3.04092
405	ADSP_Discovery	Baylor	Illumina HiSeq 2000	Nimblegen_VCRome_V2.1	99.48	6.43	98.02	86.03	2.75	3.02764
406	ADSP_Discovery	Baylor	Illumina HiSeq 2000	Nimblegen_VCRome_V2.1	99.48	7.92	97.63	87.53	2.82	3.08819
407	ADSP_Discovery	Baylor	Illumina HiSeq 2000	Nimblegen_VCRome_V2.1	99.48	4.66	98.3	86.64	2.86	3.11313
408	ADSP_Discovery	Baylor	Illumina HiSeq 2000	Nimblegen_VCRome_V2.1	99.48	6.9	97.57	86.37	2.74	3.08375
409	ADSP_Discovery	Baylor	Illumina HiSeq 2000	Nimblegen_VCRome_V2.1	99.48	2.56	97.8	86.2	2.76	3.08848
410	ADSP_Discovery	Baylor	Illumina HiSeq 2000	Nimblegen_VCRome_V2.1	99.48	6.69	97.41	86.24	2.8	3.0479
411	ADSP_Discovery	Baylor	Illumina HiSeq 2000	Nimblegen_VCRome_V2.1	99.48	4.34	97.93	83.75	2.77	3.03418
412	ADSP_Discovery	Baylor	Illumina HiSeq 2000	Nimblegen_VCRome_V2.1	99.48	4	97.16	83.39	2.71	3.02763
413	ADSP_Discovery	Baylor	Illumina HiSeq 2000	Nimblegen_VCRome_V2.1	99.48	3.21	98.15	84.94	2.76	3.00627
414	ADSP_Discovery	Baylor	Illumina HiSeq 2000	Nimblegen_VCRome_V2.1	99.48	3.52	91.57	83.69	2.8	2.99472
415	ADSP_Discovery	Baylor	Illumina HiSeq 2000	Nimblegen_VCRome_V2.1	99.48	8.82	97.93	86.51	2.64	2.9593
416	ADSP_Discovery	Baylor	Illumina HiSeq 2000	Nimblegen_VCRome_V2.1	99.48	2.1	97.4	86.75	2.77	3.09019
417	ADSP_Discovery	Baylor	Illumina HiSeq 2000	Nimblegen_VCRome_V2.1	99.48	3.96	97.9	82.43	2.83	3.10222
418	ADSP_Discovery	Baylor	Illumina HiSeq 2000	Nimblegen_VCRome_V2.1	99.48	4.12	98.17	85.55	2.74	3.0627
419	ADSP_Discovery	Baylor	Illumina HiSeq 2000	Nimblegen_VCRome_V2.1	99.48	3.91	98.06	86.52	2.84	3.03315
420	ADSP_Discovery	Baylor	Illumina HiSeq 2000	Nimblegen_VCRome_V2.1	99.48	8.31	90.16	86.87	2.81	3.11383
421	ADSP_Discovery	Baylor	Illumina HiSeq 2000	Nimblegen_VCRome_V2.1	99.48	4.99	97.53	84.71	2.78	3.07265
422	ADSP_Discovery	Baylor	Illumina HiSeq 2000	Nimblegen_VCRome_V2.1	99.48	3.86	98.13	85.97	2.77	3.01195
423	ADSP_Discovery	Baylor	Illumina HiSeq 2000	Nimblegen_VCRome_V2.1	99.48	7.75	97.58	84.68	2.77	3.07317
424	ADSP_Discovery	Baylor	Illumina HiSeq 2000	Nimblegen_VCRome_V2.1	99.49	5.58	98.36	86.34	2.78	2.98918
425	ADSP_Discovery	Baylor	Illumina HiSeq 2000	Nimblegen_VCRome_V2.1	99.49	4.68	97.34	82.73	2.75	3.03103
426	ADSP_Discovery	Baylor	Illumina HiSeq 2000	Nimblegen_VCRome_V2.1	99.49	3.74	97.41	82.72	2.73	3.04479
427	ADSP_Discovery	Baylor	Illumina HiSeq 2000	Nimblegen_VCRome_V2.1	99.49	6.47	97.97	85.97	2.8	3.05078
428	ADSP_Discovery	Baylor	Illumina HiSeq 2000	Nimblegen_VCRome_V2.1	99.49	7.64	92.57	87.96	2.77	3.07912
429	ADSP_Discovery	Baylor	Illumina HiSeq 2000	Nimblegen_VCRome_V2.1	99.49	7.51	97.49	85.94	2.76	3.12165
430	ADSP_Discovery	Baylor	Illumina HiSeq 2000	Nimblegen_VCRome_V2.1	99.49	4.43	97.88	84.72	2.79	3.02701
431	ADSP_Discovery	Baylor	Illumina HiSeq 2000	Nimblegen_VCRome_V2.1	99.49	2.63	98.2	87.35	2.76	3.09951
432	ADSP_Discovery	Baylor	Illumina HiSeq 2000	Nimblegen_VCRome_V2.1	99.49	3.32	97.83	84.18	2.75	3.03828
433	ADSP_Discovery	Baylor	Illumina HiSeq 2000	Nimblegen_VCRome_V2.1	99.49	4.26	95.94	78.11	2.73	3.14152
434	ADSP_Discovery	Baylor	Illumina HiSeq 2000	Nimblegen_VCRome_V2.1	99.49	3.59	98.37	84.84	2.79	3.04019
435	ADSP_Discovery	Baylor	Illumina HiSeq 2000	Nimblegen_VCRome_V2.1	99.49	3.15	98.05	84.61	2.76	3.00724
436	ADSP_Discovery	Baylor	Illumina HiSeq 2000	Nimblegen_VCRome_V2.1	99.49	3.23	98.28	84.9	2.77	3.04418
437	ADSP_Discovery	Baylor	Illumina HiSeq 2000	Nimblegen_VCRome_V2.1	99.49	2.97	97.82	84.41	2.78	3.05731
438	ADSP_Discovery	Baylor	Illumina HiSeq 2000	Nimblegen_VCRome_V2.1	99.49	5.1	98.22	87.76	2.8	3.06278
439	ADSP_Discovery	Baylor	Illumina HiSeq 2000	Nimblegen_VCRome_V2.1	99.49	3.73	97.76	83.72	2.78	2.99198
440	ADSP_Discovery	Baylor	Illumina HiSeq 2000	Nimblegen_VCRome_V2.1	99.49	2.21	97.77	86.85	2.73	3.01725
441	ADSP_Discovery	Baylor	Illumina HiSeq 2000	Nimblegen_VCRome_V2.1	99.49	3.15	98.36	84.91	2.72	3.06901
442	ADSP_Discovery	Baylor	Illumina HiSeq 2000	Nimblegen_VCRome_V2.1	99.49	2.93	98.04	84.13	2.72	3.00659
443	ADSP_Discovery	Baylor	Illumina HiSeq 2000	Nimblegen_VCRome_V2.1	99.49	3.44	98.13	84.38	2.66	2.97847
444	ADSP_Discovery	Baylor	Illumina HiSeq 2000	Nimblegen_VCRome_V2.1	99.49	2.57	97.96	83.69	2.7	2.97063
445	ADSP_Discovery	Baylor	Illumina HiSeq 2000	Nimblegen_VCRome_V2.1	99.49	6.71	98.21	86.74	2.81	3.11393
446	ADSP_Discovery	Baylor	Illumina HiSeq 2000	Nimblegen_VCRome_V2.1	99.5	6.11	98.3	86.65	2.79	3.00624
447	ADSP_Discovery	Baylor	Illumina HiSeq 2000	Nimblegen_VCRome_V2.1	99.5	6.41	98.36	87.54	2.81	3.04567
448	ADSP_Discovery	Baylor	Illumina HiSeq 2000	Nimblegen_VCRome_V2.1	99.5	6.6	97.93	85.88	2.84	3.15766
449	ADSP_Discovery	Baylor	Illumina HiSeq 2000	Nimblegen_VCRome_V2.1	99.5	7.8	98.15	87.58	2.82	3.10289
450	ADSP_Discovery	Baylor	Illumina HiSeq 2000	Nimblegen_VCRome_V2.1	99.5	5.19	97.92	86.46	2.81	3.08963
451	ADSP_Discovery	Baylor	Illumina HiSeq 2000	Nimblegen_VCRome_V2.1	99.5	5.29	97.99	86.65	2.83	3.10587
452	ADSP_Discovery	Baylor	Illumina HiSeq 2000	Nimblegen_VCRome_V2.1	99.5	6.2	97.86	87.66	2.79	3.03938
453	ADSP_Discovery	Baylor	Illumina HiSeq 2000	Nimblegen_VCRome_V2.1	99.5	5.26	98.24	86.43	2.84	3.04255
454	ADSP_Discovery	Baylor	Illumina HiSeq 2000	Nimblegen_VCRome_V2.1	99.5	4.18	97.87	87.01	2.77	3.12208
455	ADSP_Discovery	Baylor	Illumina HiSeq 2000	Nimblegen_VCRome_V2.1	99.5	7.9	98.36	87.42	2.78	3.02252
456	ADSP_Discovery	Baylor	Illumina HiSeq 2000	Nimblegen_VCRome_V2.1	99.5	7.05	86.83	88.25	2.67	3.02897
457	ADSP_Discovery	Baylor	Illumina HiSeq 2000	Nimblegen_VCRome_V2.1	99.5	7.67	98.63	87.21	2.71	3.02562
458	ADSP_Discovery	Baylor	Illumina HiSeq 2000	Nimblegen_VCRome_V2.1	99.5	6.54	98.04	87.02	2.77	3.07478
459	ADSP_Discovery	Baylor	Illumina HiSeq 2000	Nimblegen_VCRome_V2.1	99.5	6.88	90.57	86.11	2.6	2.97242
460	ADSP_Discovery	Baylor	Illumina HiSeq 2000	Nimblegen_VCRome_V2.1	99.5	4.32	97.78	87.12	2.77	3.07361
461	ADSP_Discovery	Baylor	Illumina HiSeq 2000	Nimblegen_VCRome_V2.1	99.5	5.14	97.79	83.29	2.78	3.07034
462	ADSP_Discovery	Baylor	Illumina HiSeq 2000	Nimblegen_VCRome_V2.1	99.5	3.22	98.16	84.37	2.77	3.06271
463	ADSP_Discovery	Baylor	Illumina HiSeq 2000	Nimblegen_VCRome_V2.1	99.5	4.1	98.29	85.86	2.78	3.0438
464	ADSP_Discovery	Baylor	Illumina HiSeq 2000	Nimblegen_VCRome_V2.1	99.5	7.83	97.94	87.2	2.75	3.04886
465	ADSP_Discovery	Baylor	Illumina HiSeq 2000	Nimblegen_VCRome_V2.1	99.5	8.46	98.25	87.4	2.76	3.02642
466	ADSP_Discovery	Baylor	Illumina HiSeq 2000	Nimblegen_VCRome_V2.1	99.5	5.08	97.82	87.6	2.83	3.04194
467	ADSP_Discovery	Baylor	Illumina HiSeq 2000	Nimblegen_VCRome_V2.1	99.5	8.13	98.17	87.15	2.78	3.05561
468	ADSP_Discovery	Baylor	Illumina HiSeq 2000	Nimblegen_VCRome_V2.1	99.5	3.57	97.63	86	2.77	3.06257
469	ADSP_Discovery	Baylor	Illumina HiSeq 2000	Nimblegen_VCRome_V2.1	99.5	3.28	98.08	84.47	2.79	3.05364
470	ADSP_Discovery	Baylor	Illumina HiSeq 2000	Nimblegen_VCRome_V2.1	99.5	2.08	98.09	84.05	2.74	2.99917
471	ADSP_Discovery	Baylor	Illumina HiSeq 2000	Nimblegen_VCRome_V2.1	99.5	4.37	98.09	85.2	2.68	2.98456
472	ADSP_Discovery	Baylor	Illumina HiSeq 2000	Nimblegen_VCRome_V2.1	99.5	3.43	98.34	82.41	2.8	3.0482
473	ADSP_Discovery	Baylor	Illumina HiSeq 2000	Nimblegen_VCRome_V2.1	99.5	2.21	98.1	87.2	2.75	3.07791
474	ADSP_Discovery	Baylor	Illumina HiSeq 2000	Nimblegen_VCRome_V2.1	99.5	3.87	98.24	85.6	2.66	2.93923
475	ADSP_Discovery	Baylor	Illumina HiSeq 2000	Nimblegen_VCRome_V2.1	99.5	4.34	98.24	86.05	2.73	3.05135
476	ADSP_Discovery	Baylor	Illumina HiSeq 2000	Nimblegen_VCRome_V2.1	99.51	4.99	97.81	85.4	2.81	3.0848
477	ADSP_Discovery	Baylor	Illumina HiSeq 2000	Nimblegen_VCRome_V2.1	99.51	3.86	97.32	82.31	2.76	3.09168
478	ADSP_Discovery	Baylor	Illumina HiSeq 2000	Nimblegen_VCRome_V2.1	99.51	7.6	97.72	86.79	2.8	3.10547
479	ADSP_Discovery	Baylor	Illumina HiSeq 2000	Nimblegen_VCRome_V2.1	99.51	6.55	97.83	85.83	2.87	3.08583
480	ADSP_Discovery	Baylor	Illumina HiSeq 2000	Nimblegen_VCRome_V2.1	99.51	6.21	97.87	86.7	2.8	3.03568
481	ADSP_Discovery	Baylor	Illumina HiSeq 2000	Nimblegen_VCRome_V2.1	99.51	5.99	98.07	87.26	2.8	3.06378
482	ADSP_Discovery	Baylor	Illumina HiSeq 2000	Nimblegen_VCRome_V2.1	99.51	6.74	98.24	87.09	2.79	3.0875
483	ADSP_Discovery	Baylor	Illumina HiSeq 2000	Nimblegen_VCRome_V2.1	99.51	6.2	98.42	88.07	2.73	3.10337
484	ADSP_Discovery	Baylor	Illumina HiSeq 2000	Nimblegen_VCRome_V2.1	99.51	6.66	97.82	87.94	2.78	3.02043
485	ADSP_Discovery	Baylor	Illumina HiSeq 2000	Nimblegen_VCRome_V2.1	99.51	7.31	98.31	88.08	2.79	3.08532
486	ADSP_Discovery	Baylor	Illumina HiSeq 2000	Nimblegen_VCRome_V2.1	99.51	2.99	97.92	82.35	2.79	3.07857
487	ADSP_Discovery	Baylor	Illumina HiSeq 2000	Nimblegen_VCRome_V2.1	99.51	4.42	98.09	85	2.76	3.06125
488	ADSP_Discovery	Baylor	Illumina HiSeq 2000	Nimblegen_VCRome_V2.1	99.51	4.43	98.04	83.6	2.65	3.07045
489	ADSP_Discovery	Baylor	Illumina HiSeq 2000	Nimblegen_VCRome_V2.1	99.51	3.5	98.32	85.14	2.83	3.12359
490	ADSP_Discovery	Baylor	Illumina HiSeq 2000	Nimblegen_VCRome_V2.1	99.51	3.56	98.44	86.4	2.79	3.05518
491	ADSP_Discovery	Baylor	Illumina HiSeq 2000	Nimblegen_VCRome_V2.1	99.51	3.4	98.1	83.52	2.74	3.03876
492	ADSP_Discovery	Baylor	Illumina HiSeq 2000	Nimblegen_VCRome_V2.1	99.51	7.79	97.9	86.72	2.79	3.07313
493	ADSP_Discovery	Baylor	Illumina HiSeq 2000	Nimblegen_VCRome_V2.1	99.51	4.63	98.05	83.99	2.78	3.06689
494	ADSP_Discovery	Baylor	Illumina HiSeq 2000	Nimblegen_VCRome_V2.1	99.51	7.01	98.03	87.03	2.77	3.03643
495	ADSP_Discovery	Baylor	Illumina HiSeq 2000	Nimblegen_VCRome_V2.1	99.51	4.49	98.39	84.91	2.69	2.99771
496	ADSP_Discovery	Baylor	Illumina HiSeq 2000	Nimblegen_VCRome_V2.1	99.51	3.38	88.05	85.14	2.79	3.08799
497	ADSP_Discovery	Baylor	Illumina HiSeq 2000	Nimblegen_VCRome_V2.1	99.51	6.28	97.73	87.29	2.75	3.04606
498	ADSP_Discovery	Baylor	Illumina HiSeq 2000	Nimblegen_VCRome_V2.1	99.51	4.91	98.1	85.35	2.53	2.9888
499	ADSP_Discovery	Baylor	Illumina HiSeq 2000	Nimblegen_VCRome_V2.1	99.51	2.91	97.27	85.06	2.79	3.08523
500	ADSP_Discovery	Baylor	Illumina HiSeq 2000	Nimblegen_VCRome_V2.1	99.51	5.66	97.1	82.92	2.76	3.06093
501	ADSP_Discovery	Baylor	Illumina HiSeq 2000	Nimblegen_VCRome_V2.1	99.51	3.5	98.25	86.27	2.72	2.97797
502	ADSP_Discovery	Baylor	Illumina HiSeq 2000	Nimblegen_VCRome_V2.1	99.51	2.27	98.09	86.63	2.76	3.02851
503	ADSP_Discovery	Baylor	Illumina HiSeq 2000	Nimblegen_VCRome_V2.1	99.51	3.47	98.27	85.29	2.67	2.95232
504	ADSP_Discovery	Baylor	Illumina HiSeq 2000	Nimblegen_VCRome_V2.1	99.51	6.33	98.06	85.61	2.76	3.09069
505	ADSP_Discovery	Baylor	Illumina HiSeq 2000	Nimblegen_VCRome_V2.1	99.51	3.99	97.7	86.67	2.72	3.05818
506	ADSP_Discovery	Baylor	Illumina HiSeq 2000	Nimblegen_VCRome_V2.1	99.52	3.81	97.85	85.64	2.79	3.0487
507	ADSP_Discovery	Baylor	Illumina HiSeq 2000	Nimblegen_VCRome_V2.1	99.52	7.94	98.5	86.7	2.81	3.06524
508	ADSP_Discovery	Baylor	Illumina HiSeq 2000	Nimblegen_VCRome_V2.1	99.52	4.36	98.04	85.47	2.77	2.99794
509	ADSP_Discovery	Baylor	Illumina HiSeq 2000	Nimblegen_VCRome_V2.1	99.52	6.45	98.19	87.67	2.84	3.11989
510	ADSP_Discovery	Baylor	Illumina HiSeq 2000	Nimblegen_VCRome_V2.1	99.52	5.24	98.01	86.63	2.85	3.10132
511	ADSP_Discovery	Baylor	Illumina HiSeq 2000	Nimblegen_VCRome_V2.1	99.52	4.97	97.47	82.32	2.75	3.08377
512	ADSP_Discovery	Baylor	Illumina HiSeq 2000	Nimblegen_VCRome_V2.1	99.52	6	98.04	82.99	2.8	3.01813
513	ADSP_Discovery	Baylor	Illumina HiSeq 2000	Nimblegen_VCRome_V2.1	99.52	5.16	97.94	86.48	2.82	3.09025
514	ADSP_Discovery	Baylor	Illumina HiSeq 2000	Nimblegen_VCRome_V2.1	99.52	5.99	98.04	82.77	2.87	3.06437
515	ADSP_Discovery	Baylor	Illumina HiSeq 2000	Nimblegen_VCRome_V2.1	99.52	5.26	97.91	86.43	2.85	3.11387
516	ADSP_Discovery	Baylor	Illumina HiSeq 2000	Nimblegen_VCRome_V2.1	99.52	5.57	98.4	86.55	2.76	3.02522
517	ADSP_Discovery	Baylor	Illumina HiSeq 2000	Nimblegen_VCRome_V2.1	99.52	3.5	97.59	84.48	2.82	3.09891
518	ADSP_Discovery	Baylor	Illumina HiSeq 2000	Nimblegen_VCRome_V2.1	99.52	2.81	97.96	81.6	2.74	3.08128
519	ADSP_Discovery	Baylor	Illumina HiSeq 2000	Nimblegen_VCRome_V2.1	99.52	4.05	97.87	83.77	2.75	3.02095
520	ADSP_Discovery	Baylor	Illumina HiSeq 2000	Nimblegen_VCRome_V2.1	99.52	4.09	97.83	84.09	2.77	3.07622
521	ADSP_Discovery	Baylor	Illumina HiSeq 2000	Nimblegen_VCRome_V2.1	99.52	4.45	98.19	84.18	2.77	3.04673
522	ADSP_Discovery	Baylor	Illumina HiSeq 2000	Nimblegen_VCRome_V2.1	99.52	4.76	98.05	85.28	2.73	3.00055
523	ADSP_Discovery	Baylor	Illumina HiSeq 2000	Nimblegen_VCRome_V2.1	99.52	4.37	98.06	83.83	2.8	3.03071
524	ADSP_Discovery	Baylor	Illumina HiSeq 2000	Nimblegen_VCRome_V2.1	99.52	3.35	97.99	84.88	2.79	3.06577
525	ADSP_Discovery	Baylor	Illumina HiSeq 2000	Nimblegen_VCRome_V2.1	99.52	4.79	98.4	86.24	2.81	3.042
526	ADSP_Discovery	Baylor	Illumina HiSeq 2000	Nimblegen_VCRome_V2.1	99.52	8.24	98.14	87.21	2.85	3.13171
527	ADSP_Discovery	Baylor	Illumina HiSeq 2000	Nimblegen_VCRome_V2.1	99.52	3.7	98.11	84.75	2.72	3.0004
528	ADSP_Discovery	Baylor	Illumina HiSeq 2000	Nimblegen_VCRome_V2.1	99.52	5.51	98.31	86.99	2.82	3.07843
529	ADSP_Discovery	Baylor	Illumina HiSeq 2000	Nimblegen_VCRome_V2.1	99.52	3.8	98	84.7	2.65	2.958
530	ADSP_Discovery	Baylor	Illumina HiSeq 2000	Nimblegen_VCRome_V2.1	99.52	3.31	98.09	86.75	2.73	3.0964
531	ADSP_Discovery	Baylor	Illumina HiSeq 2000	Nimblegen_VCRome_V2.1	99.52	3.58	98.03	86.62	2.79	3.02384
532	ADSP_Discovery	Baylor	Illumina HiSeq 2000	Nimblegen_VCRome_V2.1	99.53	3.61	98.12	85.4	2.79	3.06397
533	ADSP_Discovery	Baylor	Illumina HiSeq 2000	Nimblegen_VCRome_V2.1	99.53	5.14	98.1	86.37	2.85	3.11657
534	ADSP_Discovery	Baylor	Illumina HiSeq 2000	Nimblegen_VCRome_V2.1	99.53	4.75	97.54	82.82	2.81	3.08788
535	ADSP_Discovery	Baylor	Illumina HiSeq 2000	Nimblegen_VCRome_V2.1	99.53	5.27	98.09	86.48	2.84	3.08207
536	ADSP_Discovery	Baylor	Illumina HiSeq 2000	Nimblegen_VCRome_V2.1	99.53	6.09	97.99	82.7	2.82	3.03454
537	ADSP_Discovery	Baylor	Illumina HiSeq 2000	Nimblegen_VCRome_V2.1	99.53	6.88	98.46	88	2.76	3.04487
538	ADSP_Discovery	Baylor	Illumina HiSeq 2000	Nimblegen_VCRome_V2.1	99.53	3.31	97.56	86.3	2.71	3.06199
539	ADSP_Discovery	Baylor	Illumina HiSeq 2000	Nimblegen_VCRome_V2.1	99.53	3.89	97.84	83.81	2.76	3.06595
540	ADSP_Discovery	Baylor	Illumina HiSeq 2000	Nimblegen_VCRome_V2.1	99.53	4.71	98.23	85.49	2.78	3.02388
541	ADSP_Discovery	Baylor	Illumina HiSeq 2000	Nimblegen_VCRome_V2.1	99.53	3.32	98.38	87.37	2.81	3.08441
542	ADSP_Discovery	Baylor	Illumina HiSeq 2000	Nimblegen_VCRome_V2.1	99.53	3.34	98.32	85.56	2.76	2.99396
543	ADSP_Discovery	Baylor	Illumina HiSeq 2000	Nimblegen_VCRome_V2.1	99.53	3.4	98.05	84.48	2.77	3.02176
544	ADSP_Discovery	Baylor	Illumina HiSeq 2000	Nimblegen_VCRome_V2.1	99.53	4.53	97.96	86.16	2.81	3.10085
545	ADSP_Discovery	Baylor	Illumina HiSeq 2000	Nimblegen_VCRome_V2.1	99.53	3.96	98.34	85.99	2.81	3.07229
546	ADSP_Discovery	Baylor	Illumina HiSeq 2000	Nimblegen_VCRome_V2.1	99.53	3.24	98.04	84.57	2.76	3.04447
547	ADSP_Discovery	Baylor	Illumina HiSeq 2000	Nimblegen_VCRome_V2.1	99.53	6.76	88.53	86.69	2.72	2.97754
548	ADSP_Discovery	Baylor	Illumina HiSeq 2000	Nimblegen_VCRome_V2.1	99.53	2.8	97.9	86	2.74	3.02602
549	ADSP_Discovery	Baylor	Illumina HiSeq 2000	Nimblegen_VCRome_V2.1	99.53	4.57	98.1	84.97	2.7	3.01872
550	ADSP_Discovery	Baylor	Illumina HiSeq 2000	Nimblegen_VCRome_V2.1	99.53	3.79	98.09	84.54	2.7	3.00168
551	ADSP_Discovery	Baylor	Illumina HiSeq 2000	Nimblegen_VCRome_V2.1	99.53	3.06	98.24	84.86	2.8	3.01331
552	ADSP_Discovery	Baylor	Illumina HiSeq 2000	Nimblegen_VCRome_V2.1	99.53	5.99	93.73	84.95	2.75	3.00185
553	ADSP_Discovery	Baylor	Illumina HiSeq 2000	Nimblegen_VCRome_V2.1	99.53	2.26	97.96	85.5	2.75	3.04932
554	ADSP_Discovery	Baylor	Illumina HiSeq 2000	Nimblegen_VCRome_V2.1	99.53	3.48	98.24	83.93	2.73	3.03784
555	ADSP_Discovery	Baylor	Illumina HiSeq 2000	Nimblegen_VCRome_V2.1	99.53	6.37	98.17	87.05	2.8	3.07843
556	ADSP_Discovery	Baylor	Illumina HiSeq 2000	Nimblegen_VCRome_V2.1	99.53	2.75	98.24	83.82	2.7	2.95757
557	ADSP_Discovery	Baylor	Illumina HiSeq 2000	Nimblegen_VCRome_V2.1	99.53	7.18	90.2	86	2.78	3.03227
558	ADSP_Discovery	Baylor	Illumina HiSeq 2000	Nimblegen_VCRome_V2.1	99.53	7.85	97.78	87.54	2.83	3.09562
559	ADSP_Discovery	Baylor	Illumina HiSeq 2000	Nimblegen_VCRome_V2.1	99.53	3.33	98.11	87.22	2.68	3.07954
560	ADSP_Discovery	Baylor	Illumina HiSeq 2000	Nimblegen_VCRome_V2.1	99.54	4.66	97.72	85.88	2.78	3.10522
561	ADSP_Discovery	Baylor	Illumina HiSeq 2000	Nimblegen_VCRome_V2.1	99.54	4.24	98.23	85.67	2.79	3.01547
562	ADSP_Discovery	Baylor	Illumina HiSeq 2000	Nimblegen_VCRome_V2.1	99.54	3.97	98	85.05	2.72	2.97895
563	ADSP_Discovery	Baylor	Illumina HiSeq 2000	Nimblegen_VCRome_V2.1	99.54	4.34	98.03	78.57	2.77	3.09734
564	ADSP_Discovery	Baylor	Illumina HiSeq 2000	Nimblegen_VCRome_V2.1	99.54	5.2	98.27	86.59	2.86	3.15026
565	ADSP_Discovery	Baylor	Illumina HiSeq 2000	Nimblegen_VCRome_V2.1	99.54	5.12	97.74	82.49	2.79	3.06651
566	ADSP_Discovery	Baylor	Illumina HiSeq 2000	Nimblegen_VCRome_V2.1	99.54	6.98	98.22	87.16	2.8	3.06392
567	ADSP_Discovery	Baylor	Illumina HiSeq 2000	Nimblegen_VCRome_V2.1	99.54	10.09	97.97	87.45	2.83	3.10488
568	ADSP_Discovery	Baylor	Illumina HiSeq 2000	Nimblegen_VCRome_V2.1	99.54	7.82	98.58	87.88	2.77	3.04484
569	ADSP_Discovery	Baylor	Illumina HiSeq 2000	Nimblegen_VCRome_V2.1	99.54	6.72	98.31	87.04	2.73	3.06974
570	ADSP_Discovery	Baylor	Illumina HiSeq 2000	Nimblegen_VCRome_V2.1	99.54	8.03	98.38	85.88	2.78	3.08015
571	ADSP_Discovery	Baylor	Illumina HiSeq 2000	Nimblegen_VCRome_V2.1	99.54	3.73	97.93	86.23	2.79	3.10127
572	ADSP_Discovery	Baylor	Illumina HiSeq 2000	Nimblegen_VCRome_V2.1	99.54	2.4	97.79	86.38	2.76	3.16437
573	ADSP_Discovery	Baylor	Illumina HiSeq 2000	Nimblegen_VCRome_V2.1	99.54	6.5	97.41	85.68	2.79	3.1026
574	ADSP_Discovery	Baylor	Illumina HiSeq 2000	Nimblegen_VCRome_V2.1	99.54	3.72	98.04	83.83	2.77	3.06455
575	ADSP_Discovery	Baylor	Illumina HiSeq 2000	Nimblegen_VCRome_V2.1	99.54	5.08	98.37	85.18	2.77	3.00231
576	ADSP_Discovery	Baylor	Illumina HiSeq 2000	Nimblegen_VCRome_V2.1	99.54	3.53	98.34	86.86	2.81	3.08333
577	ADSP_Discovery	Baylor	Illumina HiSeq 2000	Nimblegen_VCRome_V2.1	99.54	3.87	97.79	86.81	2.75	3.05198
578	ADSP_Discovery	Baylor	Illumina HiSeq 2000	Nimblegen_VCRome_V2.1	99.54	3.46	98.3	85.38	2.8	3.03436
579	ADSP_Discovery	Baylor	Illumina HiSeq 2000	Nimblegen_VCRome_V2.1	99.54	3.3	98.24	84.92	2.81	3.05123
580	ADSP_Discovery	Baylor	Illumina HiSeq 2000	Nimblegen_VCRome_V2.1	99.54	2.13	98.2	84.38	2.78	3.02631
581	ADSP_Discovery	Baylor	Illumina HiSeq 2000	Nimblegen_VCRome_V2.1	99.54	5.99	98.1	87.43	2.75	3.00992
582	ADSP_Discovery	Baylor	Illumina HiSeq 2000	Nimblegen_VCRome_V2.1	99.54	3.64	98.2	85.05	2.79	3.03236
583	ADSP_Discovery	Baylor	Illumina HiSeq 2000	Nimblegen_VCRome_V2.1	99.54	3.67	98.56	85.35	2.69	3.0299
584	ADSP_Discovery	Baylor	Illumina HiSeq 2000	Nimblegen_VCRome_V2.1	99.54	2.37	98.35	83.9	2.75	3.03217
585	ADSP_Discovery	Baylor	Illumina HiSeq 2000	Nimblegen_VCRome_V2.1	99.54	3.54	97.68	85.73	2.73	3.03156
586	ADSP_Discovery	Baylor	Illumina HiSeq 2000	Nimblegen_VCRome_V2.1	99.54	3.13	98.05	85.43	2.76	3.03015
587	ADSP_Discovery	Baylor	Illumina HiSeq 2000	Nimblegen_VCRome_V2.1	99.54	3.41	98.32	84.48	2.74	2.9983
588	ADSP_Discovery	Baylor	Illumina HiSeq 2000	Nimblegen_VCRome_V2.1	99.54	3.56	97.9	85.86	2.74	3.04241
589	ADSP_Discovery	Baylor	Illumina HiSeq 2000	Nimblegen_VCRome_V2.1	99.54	4.28	98.11	84	2.72	2.98382
590	ADSP_Discovery	Baylor	Illumina HiSeq 2000	Nimblegen_VCRome_V2.1	99.54	4.66	98.15	85.08	2.72	2.97006
591	ADSP_Discovery	Baylor	Illumina HiSeq 2000	Nimblegen_VCRome_V2.1	99.54	4.58	98.21	85.28	2.66	2.97214
592	ADSP_Discovery	Baylor	Illumina HiSeq 2000	Nimblegen_VCRome_V2.1	99.54	2.73	98.02	84.16	2.71	2.96242
593	ADSP_Discovery	Baylor	Illumina HiSeq 2000	Nimblegen_VCRome_V2.1	99.54	3.42	98.06	84.71	2.77	3.04778
594	ADSP_Discovery	Baylor	Illumina HiSeq 2000	Nimblegen_VCRome_V2.1	99.54	3.09	98.14	83.51	2.69	2.97484
595	ADSP_Discovery	Baylor	Illumina HiSeq 2000	Nimblegen_VCRome_V2.1	99.54	2.55	98.16	83.87	2.69	2.96806
596	ADSP_Discovery	Baylor	Illumina HiSeq 2000	Nimblegen_VCRome_V2.1	99.54	5.8	98.19	87.31	2.82	3.04581
597	ADSP_Discovery	Baylor	Illumina HiSeq 2000	Nimblegen_VCRome_V2.1	99.54	8.45	98.28	86.79	2.77	3.08403
598	ADSP_Discovery	Baylor	Illumina HiSeq 2000	Nimblegen_VCRome_V2.1	99.54	3.68	97.94	83.9	2.77	3.05908
599	ADSP_Discovery	Baylor	Illumina HiSeq 2000	Nimblegen_VCRome_V2.1	99.54	8.65	98.19	87.73	2.74	3.07595
600	ADSP_Discovery	Baylor	Illumina HiSeq 2000	Nimblegen_VCRome_V2.1	99.54	3.42	97.92	84.6	2.69	2.9554
601	ADSP_Discovery	Baylor	Illumina HiSeq 2000	Nimblegen_VCRome_V2.1	99.55	3.16	98.26	85.01	2.79	3.09824
602	ADSP_Discovery	Baylor	Illumina HiSeq 2000	Nimblegen_VCRome_V2.1	99.55	3.79	97.07	84.53	2.73	3.00476
603	ADSP_Discovery	Baylor	Illumina HiSeq 2000	Nimblegen_VCRome_V2.1	99.55	6.95	98.48	88.23	2.83	3.09815
604	ADSP_Discovery	Baylor	Illumina HiSeq 2000	Nimblegen_VCRome_V2.1	99.55	5.05	97.41	82.46	2.78	3.06697
605	ADSP_Discovery	Baylor	Illumina HiSeq 2000	Nimblegen_VCRome_V2.1	99.55	4.95	97.54	82.33	2.81	3.09379
606	ADSP_Discovery	Baylor	Illumina HiSeq 2000	Nimblegen_VCRome_V2.1	99.55	4.92	98.3	87.78	2.79	3.02958
607	ADSP_Discovery	Baylor	Illumina HiSeq 2000	Nimblegen_VCRome_V2.1	99.55	10.38	98.15	87.63	2.8	3.08953
608	ADSP_Discovery	Baylor	Illumina HiSeq 2000	Nimblegen_VCRome_V2.1	99.55	6.06	98.23	87.71	2.8	3.01762
609	ADSP_Discovery	Baylor	Illumina HiSeq 2000	Nimblegen_VCRome_V2.1	99.55	6.29	98.04	86.77	2.78	3.02534
610	ADSP_Discovery	Baylor	Illumina HiSeq 2000	Nimblegen_VCRome_V2.1	99.55	6.88	98.17	86.95	2.78	3.0647
611	ADSP_Discovery	Baylor	Illumina HiSeq 2000	Nimblegen_VCRome_V2.1	99.55	6.76	98.59	88.13	2.77	3.08953
612	ADSP_Discovery	Baylor	Illumina HiSeq 2000	Nimblegen_VCRome_V2.1	99.55	6.68	93.58	88.17	2.79	3.12105
613	ADSP_Discovery	Baylor	Illumina HiSeq 2000	Nimblegen_VCRome_V2.1	99.55	3.31	97.91	86.41	2.71	3.12564
614	ADSP_Discovery	Baylor	Illumina HiSeq 2000	Nimblegen_VCRome_V2.1	99.55	6.84	94.2	75.23	2.7	3.00865
615	ADSP_Discovery	Baylor	Illumina HiSeq 2000	Nimblegen_VCRome_V2.1	99.55	3.21	98.25	82.04	2.75	3.03475
616	ADSP_Discovery	Baylor	Illumina HiSeq 2000	Nimblegen_VCRome_V2.1	99.55	4.55	98.02	83.56	2.76	3.00675
617	ADSP_Discovery	Baylor	Illumina HiSeq 2000	Nimblegen_VCRome_V2.1	99.55	3.93	97.96	84.24	2.74	3.00449
618	ADSP_Discovery	Baylor	Illumina HiSeq 2000	Nimblegen_VCRome_V2.1	99.55	3.43	97.93	83.92	2.73	3.0226
619	ADSP_Discovery	Baylor	Illumina HiSeq 2000	Nimblegen_VCRome_V2.1	99.55	4.79	98.22	85.36	2.82	3.06345
620	ADSP_Discovery	Baylor	Illumina HiSeq 2000	Nimblegen_VCRome_V2.1	99.55	5.86	97.96	87.12	2.78	3.09258
621	ADSP_Discovery	Baylor	Illumina HiSeq 2000	Nimblegen_VCRome_V2.1	99.55	6.09	98.21	87.48	2.82	3.09325
622	ADSP_Discovery	Baylor	Illumina HiSeq 2000	Nimblegen_VCRome_V2.1	99.55	4.6	98.3	85.16	2.69	2.97273
623	ADSP_Discovery	Baylor	Illumina HiSeq 2000	Nimblegen_VCRome_V2.1	99.55	6.2	98.08	87.51	2.82	3.08152
624	ADSP_Discovery	Baylor	Illumina HiSeq 2000	Nimblegen_VCRome_V2.1	99.55	2.47	98.14	84.09	2.78	3.04506
625	ADSP_Discovery	Baylor	Illumina HiSeq 2000	Nimblegen_VCRome_V2.1	99.55	2.47	98.36	84.45	2.79	3.05621
626	ADSP_Discovery	Baylor	Illumina HiSeq 2000	Nimblegen_VCRome_V2.1	99.55	4.48	98.16	84.95	2.75	3.03813
627	ADSP_Discovery	Baylor	Illumina HiSeq 2000	Nimblegen_VCRome_V2.1	99.55	3.1	98.22	85.27	2.84	3.05192
628	ADSP_Discovery	Baylor	Illumina HiSeq 2000	Nimblegen_VCRome_V2.1	99.55	7.57	97.9	86.73	2.85	3.11556
629	ADSP_Discovery	Baylor	Illumina HiSeq 2000	Nimblegen_VCRome_V2.1	99.55	8	97.82	87.58	2.79	3.05703
630	ADSP_Discovery	Baylor	Illumina HiSeq 2000	Nimblegen_VCRome_V2.1	99.55	4.35	98.58	84.32	2.82	3.06419
631	ADSP_Discovery	Baylor	Illumina HiSeq 2000	Nimblegen_VCRome_V2.1	99.55	5.31	98.12	86.87	2.79	3.09683
632	ADSP_Discovery	Baylor	Illumina HiSeq 2000	Nimblegen_VCRome_V2.1	99.55	7.61	98.11	87.56	2.77	3.06574
633	ADSP_Discovery	Baylor	Illumina HiSeq 2000	Nimblegen_VCRome_V2.1	99.55	3.9	98.2	86.08	2.8	3.02334
634	ADSP_Discovery	Baylor	Illumina HiSeq 2000	Nimblegen_VCRome_V2.1	99.55	2.92	98.16	84.03	2.69	2.99903
635	ADSP_Discovery	Baylor	Illumina HiSeq 2000	Nimblegen_VCRome_V2.1	99.55	5.77	98.07	86.41	2.81	3.06074
636	ADSP_Discovery	Baylor	Illumina HiSeq 2000	Nimblegen_VCRome_V2.1	99.55	2.98	98.23	84.06	2.64	2.94108
637	ADSP_Discovery	Baylor	Illumina HiSeq 2000	Nimblegen_VCRome_V2.1	99.55	5.72	97.22	82.56	2.75	3.09201
638	ADSP_Discovery	Baylor	Illumina HiSeq 2000	Nimblegen_VCRome_V2.1	99.56	3.38	98.25	85.27	2.79	3.03182
639	ADSP_Discovery	Baylor	Illumina HiSeq 2000	Nimblegen_VCRome_V2.1	99.56	5.16	97.97	84.82	2.79	3.01635
640	ADSP_Discovery	Baylor	Illumina HiSeq 2000	Nimblegen_VCRome_V2.1	99.56	1.27	97.81	86.69	2.77	3.08585
641	ADSP_Discovery	Baylor	Illumina HiSeq 2000	Nimblegen_VCRome_V2.1	99.56	4.03	97.41	82.48	2.76	3.01874
642	ADSP_Discovery	Baylor	Illumina HiSeq 2000	Nimblegen_VCRome_V2.1	99.56	6.83	98.23	87.46	2.8	3.04987
643	ADSP_Discovery	Baylor	Illumina HiSeq 2000	Nimblegen_VCRome_V2.1	99.56	7.14	98.56	88.43	2.81	3.11135
644	ADSP_Discovery	Baylor	Illumina HiSeq 2000	Nimblegen_VCRome_V2.1	99.56	3.87	90.14	87.83	2.7	3.02878
645	ADSP_Discovery	Baylor	Illumina HiSeq 2000	Nimblegen_VCRome_V2.1	99.56	4.26	98.21	87.46	2.76	3.09773
646	ADSP_Discovery	Baylor	Illumina HiSeq 2000	Nimblegen_VCRome_V2.1	99.56	2.78	98.18	82.61	2.74	3.13489
647	ADSP_Discovery	Baylor	Illumina HiSeq 2000	Nimblegen_VCRome_V2.1	99.56	3.54	98.19	84.27	2.72	2.99644
648	ADSP_Discovery	Baylor	Illumina HiSeq 2000	Nimblegen_VCRome_V2.1	99.56	4.56	98.22	85.09	2.77	3.04
649	ADSP_Discovery	Baylor	Illumina HiSeq 2000	Nimblegen_VCRome_V2.1	99.56	3.08	98.16	85.43	2.81	3.05054
650	ADSP_Discovery	Baylor	Illumina HiSeq 2000	Nimblegen_VCRome_V2.1	99.56	7.57	98.1	87.15	2.84	3.07471
651	ADSP_Discovery	Baylor	Illumina HiSeq 2000	Nimblegen_VCRome_V2.1	99.56	2.71	97.9	84.87	2.81	3.06281
652	ADSP_Discovery	Baylor	Illumina HiSeq 2000	Nimblegen_VCRome_V2.1	99.56	3.5	98.12	85.58	2.75	3.07974
653	ADSP_Discovery	Baylor	Illumina HiSeq 2000	Nimblegen_VCRome_V2.1	99.56	7.43	97.93	87.13	2.76	3.08198
654	ADSP_Discovery	Baylor	Illumina HiSeq 2000	Nimblegen_VCRome_V2.1	99.56	4.74	98.1	85.23	2.7	2.97132
655	ADSP_Discovery	Baylor	Illumina HiSeq 2000	Nimblegen_VCRome_V2.1	99.56	3.29	96.76	83.93	2.77	3.02511
656	ADSP_Discovery	Baylor	Illumina HiSeq 2000	Nimblegen_VCRome_V2.1	99.56	5.82	98.19	87.42	2.8	3.10081
657	ADSP_Discovery	Baylor	Illumina HiSeq 2000	Nimblegen_VCRome_V2.1	99.56	4.4	98.23	85.14	2.61	2.92334
658	ADSP_Discovery	Baylor	Illumina HiSeq 2000	Nimblegen_VCRome_V2.1	99.56	3.43	97.82	85.62	2.77	3.03023
659	ADSP_Discovery	Baylor	Illumina HiSeq 2000	Nimblegen_VCRome_V2.1	99.56	6.18	98.1	87.64	2.8	3.06355
660	ADSP_Discovery	Baylor	Illumina HiSeq 2000	Nimblegen_VCRome_V2.1	99.56	3.63	97.88	84.85	2.77	3.02138
661	ADSP_Discovery	Baylor	Illumina HiSeq 2000	Nimblegen_VCRome_V2.1	99.56	3.66	98.46	84.86	2.79	3.07822
662	ADSP_Discovery	Baylor	Illumina HiSeq 2000	Nimblegen_VCRome_V2.1	99.56	4.02	98.4	85.6	2.7	2.97254
663	ADSP_Discovery	Baylor	Illumina HiSeq 2000	Nimblegen_VCRome_V2.1	99.56	2.6	98.41	83.8	2.68	2.98519
664	ADSP_Discovery	Baylor	Illumina HiSeq 2000	Nimblegen_VCRome_V2.1	99.56	3.51	97.9	83.3	2.75	2.99166
665	ADSP_Discovery	Baylor	Illumina HiSeq 2000	Nimblegen_VCRome_V2.1	99.56	2.27	98.06	86.86	2.73	3.08535
666	ADSP_Discovery	Baylor	Illumina HiSeq 2000	Nimblegen_VCRome_V2.1	99.56	4.35	97.08	82.1	2.74	3.0855
667	ADSP_Discovery	Baylor	Illumina HiSeq 2000	Nimblegen_VCRome_V2.1	99.56	5.89	98.37	86.98	2.85	3.13587
668	ADSP_Discovery	Baylor	Illumina HiSeq 2000	Nimblegen_VCRome_V2.1	99.56	7.52	98.07	87.55	2.84	3.10346
669	ADSP_Discovery	Baylor	Illumina HiSeq 2000	Nimblegen_VCRome_V2.1	99.57	6.14	98.12	82.86	2.85	3.06892
670	ADSP_Discovery	Baylor	Illumina HiSeq 2000	Nimblegen_VCRome_V2.1	99.57	3.5	97.69	84.27	2.82	3.07957
671	ADSP_Discovery	Baylor	Illumina HiSeq 2000	Nimblegen_VCRome_V2.1	99.57	7.68	98.34	87.52	2.76	3.02482
672	ADSP_Discovery	Baylor	Illumina HiSeq 2000	Nimblegen_VCRome_V2.1	99.57	4.97	98.33	85.36	2.84	3.13853
673	ADSP_Discovery	Baylor	Illumina HiSeq 2000	Nimblegen_VCRome_V2.1	99.57	5.33	98.25	86.34	2.79	3.1175
674	ADSP_Discovery	Baylor	Illumina HiSeq 2000	Nimblegen_VCRome_V2.1	99.57	7.86	98.26	87.57	2.78	3.04822
675	ADSP_Discovery	Baylor	Illumina HiSeq 2000	Nimblegen_VCRome_V2.1	99.57	6.28	98.08	86.94	2.82	3.06212
676	ADSP_Discovery	Baylor	Illumina HiSeq 2000	Nimblegen_VCRome_V2.1	99.57	6.18	98.25	87.86	2.84	3.10072
677	ADSP_Discovery	Baylor	Illumina HiSeq 2000	Nimblegen_VCRome_V2.1	99.57	6.11	98.36	87.68	2.82	3.06593
678	ADSP_Discovery	Baylor	Illumina HiSeq 2000	Nimblegen_VCRome_V2.1	99.57	3.05	98.2	82.16	2.76	3.06741
679	ADSP_Discovery	Baylor	Illumina HiSeq 2000	Nimblegen_VCRome_V2.1	99.57	4.38	97.99	83.58	2.75	3.04658
680	ADSP_Discovery	Baylor	Illumina HiSeq 2000	Nimblegen_VCRome_V2.1	99.57	4.76	98.16	84.93	2.77	3.09776
681	ADSP_Discovery	Baylor	Illumina HiSeq 2000	Nimblegen_VCRome_V2.1	99.57	4.66	98.39	85.46	2.75	3.03208
682	ADSP_Discovery	Baylor	Illumina HiSeq 2000	Nimblegen_VCRome_V2.1	99.57	4.07	98.4	84.26	2.82	3.03219
683	ADSP_Discovery	Baylor	Illumina HiSeq 2000	Nimblegen_VCRome_V2.1	99.57	2.8	98.2	85.08	2.78	3.01555
684	ADSP_Discovery	Baylor	Illumina HiSeq 2000	Nimblegen_VCRome_V2.1	99.57	4.06	98.3	86.17	2.82	3.06421
685	ADSP_Discovery	Baylor	Illumina HiSeq 2000	Nimblegen_VCRome_V2.1	99.57	3.61	98.64	86.78	2.79	3.02481
686	ADSP_Discovery	Baylor	Illumina HiSeq 2000	Nimblegen_VCRome_V2.1	99.57	7.29	98.38	86.95	2.78	3.07163
687	ADSP_Discovery	Baylor	Illumina HiSeq 2000	Nimblegen_VCRome_V2.1	99.57	4.82	98.23	85.38	2.67	2.94416
688	ADSP_Discovery	Baylor	Illumina HiSeq 2000	Nimblegen_VCRome_V2.1	99.57	3.43	98.27	84.8	2.81	3.02763
689	ADSP_Discovery	Baylor	Illumina HiSeq 2000	Nimblegen_VCRome_V2.1	99.57	6.51	98.17	85.35	2.34	3.11249
690	ADSP_Discovery	Baylor	Illumina HiSeq 2000	Nimblegen_VCRome_V2.1	99.57	3.87	98.33	86.02	2.7	2.99959
691	ADSP_Discovery	Baylor	Illumina HiSeq 2000	Nimblegen_VCRome_V2.1	99.57	4.69	98.47	85.41	2.74	3.00545
692	ADSP_Discovery	Baylor	Illumina HiSeq 2000	Nimblegen_VCRome_V2.1	99.57	5.85	98.38	86.97	2.77	3.05237
693	ADSP_Discovery	Baylor	Illumina HiSeq 2000	Nimblegen_VCRome_V2.1	99.57	4.3	95.66	85.69	2.75	3.11126
694	ADSP_Discovery	Baylor	Illumina HiSeq 2000	Nimblegen_VCRome_V2.1	99.57	8.49	98.09	86.89	2.8	3.08325
695	ADSP_Discovery	Baylor	Illumina HiSeq 2000	Nimblegen_VCRome_V2.1	99.57	5.9	98.13	87.47	2.83	3.10138
696	ADSP_Discovery	Baylor	Illumina HiSeq 2000	Nimblegen_VCRome_V2.1	99.57	5.99	98.16	86.83	2.8	3.07747
697	ADSP_Discovery	Baylor	Illumina HiSeq 2000	Nimblegen_VCRome_V2.1	99.57	8.67	98.22	87.67	2.7	3.10522
698	ADSP_Discovery	Baylor	Illumina HiSeq 2000	Nimblegen_VCRome_V2.1	99.57	2.83	98.11	84.04	2.68	2.96023
699	ADSP_Discovery	Baylor	Illumina HiSeq 2000	Nimblegen_VCRome_V2.1	99.57	8.5	86.04	86.74	2.79	3.08274
700	ADSP_Discovery	Baylor	Illumina HiSeq 2000	Nimblegen_VCRome_V2.1	99.58	6.79	98.18	87.68	2.79	3.0815
701	ADSP_Discovery	Baylor	Illumina HiSeq 2000	Nimblegen_VCRome_V2.1	99.58	6.16	98.19	83.06	2.78	2.99517
702	ADSP_Discovery	Baylor	Illumina HiSeq 2000	Nimblegen_VCRome_V2.1	99.58	10.12	98.32	87.61	2.79	3.10306
703	ADSP_Discovery	Baylor	Illumina HiSeq 2000	Nimblegen_VCRome_V2.1	99.58	4.82	98.27	87.76	2.8	3.05232
704	ADSP_Discovery	Baylor	Illumina HiSeq 2000	Nimblegen_VCRome_V2.1	99.58	4.84	98.32	87.83	2.81	3.01436
705	ADSP_Discovery	Baylor	Illumina HiSeq 2000	Nimblegen_VCRome_V2.1	99.58	4.75	98.2	87.66	2.82	3.04515
706	ADSP_Discovery	Baylor	Illumina HiSeq 2000	Nimblegen_VCRome_V2.1	99.58	5.98	98.18	82.96	2.79	3.04207
707	ADSP_Discovery	Baylor	Illumina HiSeq 2000	Nimblegen_VCRome_V2.1	99.58	6.96	98.35	88.15	2.82	3.08878
708	ADSP_Discovery	Baylor	Illumina HiSeq 2000	Nimblegen_VCRome_V2.1	99.58	6.35	98.06	86.66	2.79	3.0362
709	ADSP_Discovery	Baylor	Illumina HiSeq 2000	Nimblegen_VCRome_V2.1	99.58	5.34	98.26	85.22	2.78	3.06416
710	ADSP_Discovery	Baylor	Illumina HiSeq 2000	Nimblegen_VCRome_V2.1	99.58	7.1	96.32	88.12	2.81	3.06709
711	ADSP_Discovery	Baylor	Illumina HiSeq 2000	Nimblegen_VCRome_V2.1	99.58	3.66	93.34	83.68	2.72	3.0459
712	ADSP_Discovery	Baylor	Illumina HiSeq 2000	Nimblegen_VCRome_V2.1	99.58	4.23	98.2	84.25	2.72	3.0171
713	ADSP_Discovery	Baylor	Illumina HiSeq 2000	Nimblegen_VCRome_V2.1	99.58	4.04	98	83.55	2.75	3.02082
714	ADSP_Discovery	Baylor	Illumina HiSeq 2000	Nimblegen_VCRome_V2.1	99.58	3.84	98.35	86.18	2.63	3.09078
715	ADSP_Discovery	Baylor	Illumina HiSeq 2000	Nimblegen_VCRome_V2.1	99.58	4.06	98.45	83.18	2.76	3.05059
716	ADSP_Discovery	Baylor	Illumina HiSeq 2000	Nimblegen_VCRome_V2.1	99.58	4.1	98.25	86.74	2.78	3.03962
717	ADSP_Discovery	Baylor	Illumina HiSeq 2000	Nimblegen_VCRome_V2.1	99.58	4.75	97.74	85.94	2.71	3.05194
718	ADSP_Discovery	Baylor	Illumina HiSeq 2000	Nimblegen_VCRome_V2.1	99.58	3.77	97.95	86.55	2.7	3.10522
719	ADSP_Discovery	Baylor	Illumina HiSeq 2000	Nimblegen_VCRome_V2.1	99.58	7.31	98.28	87.33	2.75	3.03455
720	ADSP_Discovery	Baylor	Illumina HiSeq 2000	Nimblegen_VCRome_V2.1	99.58	6.77	98.31	86.93	2.81	3.08861
721	ADSP_Discovery	Baylor	Illumina HiSeq 2000	Nimblegen_VCRome_V2.1	99.58	3.49	98.16	85.87	2.76	2.98951
722	ADSP_Discovery	Baylor	Illumina HiSeq 2000	Nimblegen_VCRome_V2.1	99.58	2.9	98.3	86.03	2.78	3.04844
723	ADSP_Discovery	Baylor	Illumina HiSeq 2000	Nimblegen_VCRome_V2.1	99.58	3.1	98.06	85.63	2.77	3.00739
724	ADSP_Discovery	Baylor	Illumina HiSeq 2000	Nimblegen_VCRome_V2.1	99.58	2.49	98.21	84.38	2.81	3.02612
725	ADSP_Discovery	Baylor	Illumina HiSeq 2000	Nimblegen_VCRome_V2.1	99.58	4.31	98.55	84.97	2.68	3.01102
726	ADSP_Discovery	Baylor	Illumina HiSeq 2000	Nimblegen_VCRome_V2.1	99.58	3.11	98.02	85.77	2.76	3.03036
727	ADSP_Discovery	Baylor	Illumina HiSeq 2000	Nimblegen_VCRome_V2.1	99.58	8.03	98.39	86.7	2.65	2.9562
728	ADSP_Discovery	Baylor	Illumina HiSeq 2000	Nimblegen_VCRome_V2.1	99.58	3.39	97.87	85.88	2.79	3.04075
729	ADSP_Discovery	Baylor	Illumina HiSeq 2000	Nimblegen_VCRome_V2.1	99.58	4.67	98.13	84.77	2.68	2.9811
730	ADSP_Discovery	Baylor	Illumina HiSeq 2000	Nimblegen_VCRome_V2.1	99.58	2.32	98.37	84.07	2.77	3.02631
731	ADSP_Discovery	Baylor	Illumina HiSeq 2000	Nimblegen_VCRome_V2.1	99.58	5.94	98.13	87.45	2.79	3.08327
732	ADSP_Discovery	Baylor	Illumina HiSeq 2000	Nimblegen_VCRome_V2.1	99.58	1.93	98.54	87.01	2.73	3.03833
733	ADSP_Discovery	Baylor	Illumina HiSeq 2000	Nimblegen_VCRome_V2.1	99.58	4.61	98.29	85.51	2.66	2.96894
734	ADSP_Discovery	Baylor	Illumina HiSeq 2000	Nimblegen_VCRome_V2.1	99.58	1.88	98.16	87.28	2.81	3.06086
735	ADSP_Discovery	Baylor	Illumina HiSeq 2000	Nimblegen_VCRome_V2.1	99.58	2.78	97.02	85.65	2.73	3.04177
736	ADSP_Discovery	Baylor	Illumina HiSeq 2000	Nimblegen_VCRome_V2.1	99.58	4.07	98.41	85.94	2.74	3.0856
737	ADSP_Discovery	Baylor	Illumina HiSeq 2000	Nimblegen_VCRome_V2.1	99.58	2.76	98.06	84.11	2.74	3.02888
738	ADSP_Discovery	Baylor	Illumina HiSeq 2000	Nimblegen_VCRome_V2.1	99.58	4.5	98.45	85.3	2.79	3.04046
739	ADSP_Discovery	Baylor	Illumina HiSeq 2000	Nimblegen_VCRome_V2.1	99.58	5.37	98.14	87.41	2.77	3.0697
740	ADSP_Discovery	Baylor	Illumina HiSeq 2000	Nimblegen_VCRome_V2.1	99.58	2.72	98.26	83.98	2.71	3.00154
741	ADSP_Discovery	Baylor	Illumina HiSeq 2000	Nimblegen_VCRome_V2.1	99.59	2.93	98.27	85.9	2.71	3.05162
742	ADSP_Discovery	Baylor	Illumina HiSeq 2000	Nimblegen_VCRome_V2.1	99.59	6.99	96.68	86.82	2.75	3.02943
743	ADSP_Discovery	Baylor	Illumina HiSeq 2000	Nimblegen_VCRome_V2.1	99.59	7.65	98.35	87.9	2.77	3.07787
744	ADSP_Discovery	Baylor	Illumina HiSeq 2000	Nimblegen_VCRome_V2.1	99.59	6.23	98.17	86.37	2.81	3.04837
745	ADSP_Discovery	Baylor	Illumina HiSeq 2000	Nimblegen_VCRome_V2.1	99.59	7.84	98.51	87.74	2.81	3.07945
746	ADSP_Discovery	Baylor	Illumina HiSeq 2000	Nimblegen_VCRome_V2.1	99.59	5.13	98.34	86.68	2.8	3.06972
747	ADSP_Discovery	Baylor	Illumina HiSeq 2000	Nimblegen_VCRome_V2.1	99.59	4.79	98.22	87.76	2.81	3.05494
748	ADSP_Discovery	Baylor	Illumina HiSeq 2000	Nimblegen_VCRome_V2.1	99.59	6.81	98.28	86.71	2.79	3.05779
749	ADSP_Discovery	Baylor	Illumina HiSeq 2000	Nimblegen_VCRome_V2.1	99.59	5.06	98	84.69	2.75	2.99049
750	ADSP_Discovery	Baylor	Illumina HiSeq 2000	Nimblegen_VCRome_V2.1	99.59	6.76	98.23	87.46	2.81	3.04115
751	ADSP_Discovery	Baylor	Illumina HiSeq 2000	Nimblegen_VCRome_V2.1	99.59	7.4	98.36	87.68	2.81	3.09903
752	ADSP_Discovery	Baylor	Illumina HiSeq 2000	Nimblegen_VCRome_V2.1	99.59	5.42	97.92	84.82	2.84	3.08803
753	ADSP_Discovery	Baylor	Illumina HiSeq 2000	Nimblegen_VCRome_V2.1	99.59	6.05	98.13	87.87	2.83	3.07218
754	ADSP_Discovery	Baylor	Illumina HiSeq 2000	Nimblegen_VCRome_V2.1	99.59	5.22	98.34	85.16	2.8	3.07936
755	ADSP_Discovery	Baylor	Illumina HiSeq 2000	Nimblegen_VCRome_V2.1	99.59	6.79	98.32	87.43	2.79	3.08183
756	ADSP_Discovery	Baylor	Illumina HiSeq 2000	Nimblegen_VCRome_V2.1	99.59	5.87	98.47	87.2	2.75	3.09916
757	ADSP_Discovery	Baylor	Illumina HiSeq 2000	Nimblegen_VCRome_V2.1	99.59	5.17	97.92	84.66	2.81	3.02004
758	ADSP_Discovery	Baylor	Illumina HiSeq 2000	Nimblegen_VCRome_V2.1	99.59	7.08	98.6	87.98	2.8	3.03391
759	ADSP_Discovery	Baylor	Illumina HiSeq 2000	Nimblegen_VCRome_V2.1	99.59	8.15	98.73	86.05	2.82	3.12502
760	ADSP_Discovery	Baylor	Illumina HiSeq 2000	Nimblegen_VCRome_V2.1	99.59	6.54	98.01	86.05	2.8	3.03661
761	ADSP_Discovery	Baylor	Illumina HiSeq 2000	Nimblegen_VCRome_V2.1	99.59	4.03	98.35	84.41	2.76	3.00496
762	ADSP_Discovery	Baylor	Illumina HiSeq 2000	Nimblegen_VCRome_V2.1	99.59	3.75	98.15	82.86	2.73	3.0378
763	ADSP_Discovery	Baylor	Illumina HiSeq 2000	Nimblegen_VCRome_V2.1	99.59	1.75	98.63	86.75	2.81	3.06917
764	ADSP_Discovery	Baylor	Illumina HiSeq 2000	Nimblegen_VCRome_V2.1	99.59	4.35	98.42	84.28	2.77	3.02241
765	ADSP_Discovery	Baylor	Illumina HiSeq 2000	Nimblegen_VCRome_V2.1	99.59	2.64	98.02	84.46	2.8	3.08187
766	ADSP_Discovery	Baylor	Illumina HiSeq 2000	Nimblegen_VCRome_V2.1	99.59	2.54	98.41	87.07	2.79	2.97168
767	ADSP_Discovery	Baylor	Illumina HiSeq 2000	Nimblegen_VCRome_V2.1	99.59	2.78	98.3	85.13	2.8	3.01203
768	ADSP_Discovery	Baylor	Illumina HiSeq 2000	Nimblegen_VCRome_V2.1	99.59	3.71	98.53	84.51	2.73	2.97503
769	ADSP_Discovery	Baylor	Illumina HiSeq 2000	Nimblegen_VCRome_V2.1	99.59	3.43	98.22	84.29	2.81	3.02266
770	ADSP_Discovery	Baylor	Illumina HiSeq 2000	Nimblegen_VCRome_V2.1	99.59	6.85	98.49	87.15	2.79	3.08221
771	ADSP_Discovery	Baylor	Illumina HiSeq 2000	Nimblegen_VCRome_V2.1	99.59	2.68	98.07	85.74	2.83	3.06096
772	ADSP_Discovery	Baylor	Illumina HiSeq 2000	Nimblegen_VCRome_V2.1	99.59	3.51	98.22	85.86	2.76	3.03199
773	ADSP_Discovery	Baylor	Illumina HiSeq 2000	Nimblegen_VCRome_V2.1	99.59	2.91	97.9	86.32	2.77	3.03803
774	ADSP_Discovery	Baylor	Illumina HiSeq 2000	Nimblegen_VCRome_V2.1	99.59	4.37	98.14	84.47	2.8	3.07111
775	ADSP_Discovery	Baylor	Illumina HiSeq 2000	Nimblegen_VCRome_V2.1	99.59	8.3	98.12	86.92	2.68	2.95188
776	ADSP_Discovery	Baylor	Illumina HiSeq 2000	Nimblegen_VCRome_V2.1	99.59	4.52	98.33	84.33	2.67	2.9413
777	ADSP_Discovery	Baylor	Illumina HiSeq 2000	Nimblegen_VCRome_V2.1	99.59	4.14	98.15	82.4	2.73	3.11836
778	ADSP_Discovery	Baylor	Illumina HiSeq 2000	Nimblegen_VCRome_V2.1	99.59	4.5	98.5	84.95	2.7	2.97784
779	ADSP_Discovery	Baylor	Illumina HiSeq 2000	Nimblegen_VCRome_V2.1	99.59	3.35	98.03	84.77	2.8	2.99121
780	ADSP_Discovery	Baylor	Illumina HiSeq 2000	Nimblegen_VCRome_V2.1	99.59	5.55	95.57	85.63	2.71	3.04685
781	ADSP_Discovery	Baylor	Illumina HiSeq 2000	Nimblegen_VCRome_V2.1	99.59	3.26	98.16	85.62	2.73	3.0777
782	ADSP_Discovery	Baylor	Illumina HiSeq 2000	Nimblegen_VCRome_V2.1	99.59	3.88	97.65	86.91	2.75	3.12993
783	ADSP_Discovery	Baylor	Illumina HiSeq 2000	Nimblegen_VCRome_V2.1	99.59	3.59	98.56	86.25	2.73	3.0236
784	ADSP_Discovery	Baylor	Illumina HiSeq 2000	Nimblegen_VCRome_V2.1	99.59	5.53	98.19	87.5	2.75	3.0659
785	ADSP_Discovery	Baylor	Illumina HiSeq 2000	Nimblegen_VCRome_V2.1	99.59	7.84	98.07	87.36	2.82	3.0637
786	ADSP_Discovery	Baylor	Illumina HiSeq 2000	Nimblegen_VCRome_V2.1	99.59	8.98	98.34	87.03	2.77	3.02024
787	ADSP_Discovery	Baylor	Illumina HiSeq 2000	Nimblegen_VCRome_V2.1	99.59	8.63	97.83	85.12	2.77	3.08546
788	ADSP_Discovery	Baylor	Illumina HiSeq 2000	Nimblegen_VCRome_V2.1	99.6	3.63	98.02	81.86	2.73	3.12199
789	ADSP_Discovery	Baylor	Illumina HiSeq 2000	Nimblegen_VCRome_V2.1	99.6	6.9	98.4	88.2	2.79	3.11514
790	ADSP_Discovery	Baylor	Illumina HiSeq 2000	Nimblegen_VCRome_V2.1	99.6	5.23	98.04	84.62	2.8	3.00231
791	ADSP_Discovery	Baylor	Illumina HiSeq 2000	Nimblegen_VCRome_V2.1	99.6	4.62	98.37	87.78	2.81	3.07941
792	ADSP_Discovery	Baylor	Illumina HiSeq 2000	Nimblegen_VCRome_V2.1	99.6	6.73	98.38	88.11	2.78	3.07329
793	ADSP_Discovery	Baylor	Illumina HiSeq 2000	Nimblegen_VCRome_V2.1	99.6	5.6	98.47	87.48	2.82	3.08925
794	ADSP_Discovery	Baylor	Illumina HiSeq 2000	Nimblegen_VCRome_V2.1	99.6	6.83	98.26	87.57	2.8	3.0996
795	ADSP_Discovery	Baylor	Illumina HiSeq 2000	Nimblegen_VCRome_V2.1	99.6	5.35	98.36	87.6	2.84	3.0869
796	ADSP_Discovery	Baylor	Illumina HiSeq 2000	Nimblegen_VCRome_V2.1	99.6	6.9	98.28	88.16	2.78	3.03029
797	ADSP_Discovery	Baylor	Illumina HiSeq 2000	Nimblegen_VCRome_V2.1	99.6	5.04	98.01	84.96	2.8	3.05273
798	ADSP_Discovery	Baylor	Illumina HiSeq 2000	Nimblegen_VCRome_V2.1	99.6	4.9	98.26	87.77	2.81	3.07366
799	ADSP_Discovery	Baylor	Illumina HiSeq 2000	Nimblegen_VCRome_V2.1	99.6	8.21	98.73	86.09	2.82	3.13821
800	ADSP_Discovery	Baylor	Illumina HiSeq 2000	Nimblegen_VCRome_V2.1	99.6	6.91	98.59	88.09	2.75	3.05396
801	ADSP_Discovery	Baylor	Illumina HiSeq 2000	Nimblegen_VCRome_V2.1	99.6	4.01	98.38	85.05	2.78	3.07119
802	ADSP_Discovery	Baylor	Illumina HiSeq 2000	Nimblegen_VCRome_V2.1	99.6	3.35	97.61	85.55	2.8	3.07267
803	ADSP_Discovery	Baylor	Illumina HiSeq 2000	Nimblegen_VCRome_V2.1	99.6	3.13	98.45	82.9	2.74	3.06202
804	ADSP_Discovery	Baylor	Illumina HiSeq 2000	Nimblegen_VCRome_V2.1	99.6	3.2	98.31	82.82	2.79	3.07843
805	ADSP_Discovery	Baylor	Illumina HiSeq 2000	Nimblegen_VCRome_V2.1	99.6	6.72	98.14	86.27	2.87	3.10643
806	ADSP_Discovery	Baylor	Illumina HiSeq 2000	Nimblegen_VCRome_V2.1	99.6	7.1	98.04	86.76	2.79	3.04107
807	ADSP_Discovery	Baylor	Illumina HiSeq 2000	Nimblegen_VCRome_V2.1	99.6	5.77	98.26	87.26	2.81	3.08884
808	ADSP_Discovery	Baylor	Illumina HiSeq 2000	Nimblegen_VCRome_V2.1	99.6	3.25	98.42	84.87	2.76	3.05399
809	ADSP_Discovery	Baylor	Illumina HiSeq 2000	Nimblegen_VCRome_V2.1	99.6	3.1	98.13	84.08	2.79	3.03491
810	ADSP_Discovery	Baylor	Illumina HiSeq 2000	Nimblegen_VCRome_V2.1	99.6	2.67	98.42	85.06	2.75	3.02704
811	ADSP_Discovery	Baylor	Illumina HiSeq 2000	Nimblegen_VCRome_V2.1	99.6	2.75	98.09	84.75	2.77	2.97527
812	ADSP_Discovery	Baylor	Illumina HiSeq 2000	Nimblegen_VCRome_V2.1	99.6	7.3	98.35	87.02	2.79	3.03797
813	ADSP_Discovery	Baylor	Illumina HiSeq 2000	Nimblegen_VCRome_V2.1	99.6	4.45	98.08	84.54	2.59	2.96726
814	ADSP_Discovery	Baylor	Illumina HiSeq 2000	Nimblegen_VCRome_V2.1	99.6	3.51	98.04	85.63	2.76	3.01694
815	ADSP_Discovery	Baylor	Illumina HiSeq 2000	Nimblegen_VCRome_V2.1	99.6	4.42	98.32	86.29	2.8	3.03244
816	ADSP_Discovery	Baylor	Illumina HiSeq 2000	Nimblegen_VCRome_V2.1	99.6	3.84	98.56	85.21	2.69	2.98023
817	ADSP_Discovery	Baylor	Illumina HiSeq 2000	Nimblegen_VCRome_V2.1	99.6	5.82	98.4	87.38	2.81	3.02799
818	ADSP_Discovery	Baylor	Illumina HiSeq 2000	Nimblegen_VCRome_V2.1	99.6	2.77	98.46	85.05	2.74	3.00925
819	ADSP_Discovery	Baylor	Illumina HiSeq 2000	Nimblegen_VCRome_V2.1	99.6	4.56	98.02	83.16	2.84	3.11074
820	ADSP_Discovery	Baylor	Illumina HiSeq 2000	Nimblegen_VCRome_V2.1	99.6	7.55	97.81	86.73	2.82	3.1154
821	ADSP_Discovery	Baylor	Illumina HiSeq 2000	Nimblegen_VCRome_V2.1	99.6	5.77	98.1	87.26	2.82	3.11552
822	ADSP_Discovery	Baylor	Illumina HiSeq 2000	Nimblegen_VCRome_V2.1	99.6	4.31	98.4	85.64	2.77	3.01405
823	ADSP_Discovery	Baylor	Illumina HiSeq 2000	Nimblegen_VCRome_V2.1	99.6	2.34	98.36	86.36	2.8	3.05326
824	ADSP_Discovery	Baylor	Illumina HiSeq 2000	Nimblegen_VCRome_V2.1	99.6	2.92	98.43	86.47	2.83	3.08953
825	ADSP_Discovery	Baylor	Illumina HiSeq 2000	Nimblegen_VCRome_V2.1	99.6	7.23	97.63	86.69	2.83	3.10786
826	ADSP_Discovery	Baylor	Illumina HiSeq 2000	Nimblegen_VCRome_V2.1	99.6	3.49	97.46	85.45	2.78	3.06061
827	ADSP_Discovery	Baylor	Illumina HiSeq 2000	Nimblegen_VCRome_V2.1	99.6	3.4	97.56	85.65	2.77	3.04762
828	ADSP_Discovery	Baylor	Illumina HiSeq 2000	Nimblegen_VCRome_V2.1	99.6	2.43	98.08	86.33	2.77	3.03657
829	ADSP_Discovery	Baylor	Illumina HiSeq 2000	Nimblegen_VCRome_V2.1	99.6	2.76	98.18	84.9	2.78	3.01772
830	ADSP_Discovery	Baylor	Illumina HiSeq 2000	Nimblegen_VCRome_V2.1	99.6	4.06	98.44	86.26	2.79	3.00517
831	ADSP_Discovery	Baylor	Illumina HiSeq 2000	Nimblegen_VCRome_V2.1	99.6	4.54	98.35	85.97	2.77	3.05163
832	ADSP_Discovery	Baylor	Illumina HiSeq 2000	Nimblegen_VCRome_V2.1	99.6	3.44	98.08	84.19	2.67	3.0157
833	ADSP_Discovery	Baylor	Illumina HiSeq 2000	Nimblegen_VCRome_V2.1	99.6	3.65	98.16	84.39	2.67	3.00084
834	ADSP_Discovery	Baylor	Illumina HiSeq 2000	Nimblegen_VCRome_V2.1	99.6	4.84	97.68	85.46	2.71	3.03569
835	ADSP_Discovery	Baylor	Illumina HiSeq 2000	Nimblegen_VCRome_V2.1	99.6	3.72	98.38	83.34	2.72	3.07625
836	ADSP_Discovery	Baylor	Illumina HiSeq 2000	Nimblegen_VCRome_V2.1	99.6	5.86	98.48	87.41	2.82	3.09013
837	ADSP_Discovery	Baylor	Illumina HiSeq 2000	Nimblegen_VCRome_V2.1	99.6	4.58	98.51	85.24	2.76	3.0393
838	ADSP_Discovery	Baylor	Illumina HiSeq 2000	Nimblegen_VCRome_V2.1	99.6	3.64	97.36	83.48	2.67	3.06019
839	ADSP_Discovery	Baylor	Illumina HiSeq 2000	Nimblegen_VCRome_V2.1	99.6	6.89	97.91	86.81	2.72	3.06331
840	ADSP_Discovery	Baylor	Illumina HiSeq 2000	Nimblegen_VCRome_V2.1	99.6	3.91	98.61	85.71	2.72	2.97112
841	ADSP_Discovery	Baylor	Illumina HiSeq 2000	Nimblegen_VCRome_V2.1	99.6	7.38	98.21	87.55	2.75	3.03742
842	ADSP_Discovery	Baylor	Illumina HiSeq 2000	Nimblegen_VCRome_V2.1	99.6	2.45	98.35	86.96	2.77	3.07056
843	ADSP_Discovery	Baylor	Illumina HiSeq 2000	Nimblegen_VCRome_V2.1	99.6	5.97	98.08	86.99	2.76	3.0891
844	ADSP_Discovery	Baylor	Illumina HiSeq 2000	Nimblegen_VCRome_V2.1	99.6	5.47	98.46	87.5	2.74	3.07189
845	ADSP_Discovery	Baylor	Illumina HiSeq 2000	Nimblegen_VCRome_V2.1	99.61	3.63	98.13	85.15	2.78	3.08913
846	ADSP_Discovery	Baylor	Illumina HiSeq 2000	Nimblegen_VCRome_V2.1	99.61	3.81	98.62	83.92	2.71	3.12547
847	ADSP_Discovery	Baylor	Illumina HiSeq 2000	Nimblegen_VCRome_V2.1	99.61	5.78	97.72	85.74	2.76	3.03446
848	ADSP_Discovery	Baylor	Illumina HiSeq 2000	Nimblegen_VCRome_V2.1	99.61	9.75	98.35	87.83	2.83	3.07636
849	ADSP_Discovery	Baylor	Illumina HiSeq 2000	Nimblegen_VCRome_V2.1	99.61	6.2	98.1	86.24	2.8	3.04066
850	ADSP_Discovery	Baylor	Illumina HiSeq 2000	Nimblegen_VCRome_V2.1	99.61	5.39	98.38	87.69	2.87	3.08879
851	ADSP_Discovery	Baylor	Illumina HiSeq 2000	Nimblegen_VCRome_V2.1	99.61	4.64	98.21	87.94	2.8	3.04015
852	ADSP_Discovery	Baylor	Illumina HiSeq 2000	Nimblegen_VCRome_V2.1	99.61	6.46	98.26	86.99	2.8	3.10349
853	ADSP_Discovery	Baylor	Illumina HiSeq 2000	Nimblegen_VCRome_V2.1	99.61	5.14	98.33	85.25	2.86	3.10693
854	ADSP_Discovery	Baylor	Illumina HiSeq 2000	Nimblegen_VCRome_V2.1	99.61	4.19	98.41	87.05	2.82	3.09909
855	ADSP_Discovery	Baylor	Illumina HiSeq 2000	Nimblegen_VCRome_V2.1	99.61	8.06	98.33	86.07	2.83	3.08051
856	ADSP_Discovery	Baylor	Illumina HiSeq 2000	Nimblegen_VCRome_V2.1	99.61	2.9	90.3	84.79	2.8	3.09815
857	ADSP_Discovery	Baylor	Illumina HiSeq 2000	Nimblegen_VCRome_V2.1	99.61	3.23	98.3	82.67	2.71	3.00614
858	ADSP_Discovery	Baylor	Illumina HiSeq 2000	Nimblegen_VCRome_V2.1	99.61	4.07	98.07	84.51	2.8	3.0508
859	ADSP_Discovery	Baylor	Illumina HiSeq 2000	Nimblegen_VCRome_V2.1	99.61	3.81	98.17	84.65	2.73	3.01939
860	ADSP_Discovery	Baylor	Illumina HiSeq 2000	Nimblegen_VCRome_V2.1	99.61	4.26	98.36	84.22	2.75	3.05072
861	ADSP_Discovery	Baylor	Illumina HiSeq 2000	Nimblegen_VCRome_V2.1	99.61	6.69	97.77	85.3	2.79	3.06955
862	ADSP_Discovery	Baylor	Illumina HiSeq 2000	Nimblegen_VCRome_V2.1	99.61	4.69	96.73	85.06	2.73	2.98868
863	ADSP_Discovery	Baylor	Illumina HiSeq 2000	Nimblegen_VCRome_V2.1	99.61	3.03	98.65	84.76	2.79	3.05548
864	ADSP_Discovery	Baylor	Illumina HiSeq 2000	Nimblegen_VCRome_V2.1	99.61	4.07	98.6	86.62	2.78	3.03824
865	ADSP_Discovery	Baylor	Illumina HiSeq 2000	Nimblegen_VCRome_V2.1	99.61	2.56	97.56	85.81	2.81	3.02896
866	ADSP_Discovery	Baylor	Illumina HiSeq 2000	Nimblegen_VCRome_V2.1	99.61	7.47	98.36	87.55	2.78	3.06289
867	ADSP_Discovery	Baylor	Illumina HiSeq 2000	Nimblegen_VCRome_V2.1	99.61	3.87	97.88	83.63	2.76	3.05861
868	ADSP_Discovery	Baylor	Illumina HiSeq 2000	Nimblegen_VCRome_V2.1	99.61	2.87	98.02	84.36	2.78	3.04029
869	ADSP_Discovery	Baylor	Illumina HiSeq 2000	Nimblegen_VCRome_V2.1	99.61	4.68	98.17	85.86	2.76	3.03729
870	ADSP_Discovery	Baylor	Illumina HiSeq 2000	Nimblegen_VCRome_V2.1	99.61	3.66	98.49	86.05	2.79	3.11569
871	ADSP_Discovery	Baylor	Illumina HiSeq 2000	Nimblegen_VCRome_V2.1	99.61	2.94	98.02	83.81	2.75	3.03876
872	ADSP_Discovery	Baylor	Illumina HiSeq 2000	Nimblegen_VCRome_V2.1	99.61	4.92	97.7	81.73	2.77	3.06883
873	ADSP_Discovery	Baylor	Illumina HiSeq 2000	Nimblegen_VCRome_V2.1	99.61	2.73	98.38	84.67	2.85	3.05803
874	ADSP_Discovery	Baylor	Illumina HiSeq 2000	Nimblegen_VCRome_V2.1	99.61	2.43	98.44	87.03	2.83	3.06564
875	ADSP_Discovery	Baylor	Illumina HiSeq 2000	Nimblegen_VCRome_V2.1	99.61	1.76	98.25	86.72	2.76	3.05651
876	ADSP_Discovery	Baylor	Illumina HiSeq 2000	Nimblegen_VCRome_V2.1	99.61	4.09	98.03	86.44	2.77	3.08604
877	ADSP_Discovery	Baylor	Illumina HiSeq 2000	Nimblegen_VCRome_V2.1	99.61	6.91	98.33	86.9	2.79	3.05498
878	ADSP_Discovery	Baylor	Illumina HiSeq 2000	Nimblegen_VCRome_V2.1	99.61	3.52	97.84	85.8	2.77	3.01082
879	ADSP_Discovery	Baylor	Illumina HiSeq 2000	Nimblegen_VCRome_V2.1	99.61	7.29	98.29	86.74	2.82	3.05449
880	ADSP_Discovery	Baylor	Illumina HiSeq 2000	Nimblegen_VCRome_V2.1	99.61	4.16	98.19	82.74	2.82	3.06254
881	ADSP_Discovery	Baylor	Illumina HiSeq 2000	Nimblegen_VCRome_V2.1	99.61	8.37	98.42	87.03	2.79	3.08637
882	ADSP_Discovery	Baylor	Illumina HiSeq 2000	Nimblegen_VCRome_V2.1	99.61	4.27	97.92	85.15	2.79	3.02574
883	ADSP_Discovery	Baylor	Illumina HiSeq 2000	Nimblegen_VCRome_V2.1	99.61	3.71	98.45	82.74	2.77	3.02971
884	ADSP_Discovery	Baylor	Illumina HiSeq 2000	Nimblegen_VCRome_V2.1	99.61	2.55	97.46	83.04	2.68	2.94512
885	ADSP_Discovery	Baylor	Illumina HiSeq 2000	Nimblegen_VCRome_V2.1	99.61	3.76	97.77	84.77	2.82	3.03187
886	ADSP_Discovery	Baylor	Illumina HiSeq 2000	Nimblegen_VCRome_V2.1	99.61	8.95	98.16	87.59	2.81	3.02506
887	ADSP_Discovery	Baylor	Illumina HiSeq 2000	Nimblegen_VCRome_V2.1	99.61	3.59	98.11	84.41	2.77	3.01609
888	ADSP_Discovery	Baylor	Illumina HiSeq 2000	Nimblegen_VCRome_V2.1	99.61	4.77	98.41	82.24	2.71	3.13889
889	ADSP_Discovery	Baylor	Illumina HiSeq 2000	Nimblegen_VCRome_V2.1	99.61	7.4	98.49	87.46	2.78	3.0922
890	ADSP_Discovery	Baylor	Illumina HiSeq 2000	Nimblegen_VCRome_V2.1	99.61	6.99	98.08	86.67	2.8	3.1385
891	ADSP_Discovery	Baylor	Illumina HiSeq 2000	Nimblegen_VCRome_V2.1	99.61	6.4	98.15	86.61	2.78	3.03259
892	ADSP_Discovery	Baylor	Illumina HiSeq 2000	Nimblegen_VCRome_V2.1	99.61	6.08	98.19	87.22	2.83	3.05347
893	ADSP_Discovery	Baylor	Illumina HiSeq 2000	Nimblegen_VCRome_V2.1	99.61	8.41	98.35	87.76	2.74	3.06856
894	ADSP_Discovery	Baylor	Illumina HiSeq 2000	Nimblegen_VCRome_V2.1	99.61	6.47	98.17	86.77	2.81	3.07199
895	ADSP_Discovery	Baylor	Illumina HiSeq 2000	Nimblegen_VCRome_V2.1	99.61	4.87	98.3	84.94	2.75	2.99315
896	ADSP_Discovery	Baylor	Illumina HiSeq 2000	Nimblegen_VCRome_V2.1	99.61	5.63	97.92	86.75	2.8	3.03699
897	ADSP_Discovery	Baylor	Illumina HiSeq 2000	Nimblegen_VCRome_V2.1	99.61	7.62	98.29	87.55	2.79	3.0786
898	ADSP_Discovery	Baylor	Illumina HiSeq 2000	Nimblegen_VCRome_V2.1	99.61	7.72	98.13	87.6	2.78	3.05717
899	ADSP_Discovery	Baylor	Illumina HiSeq 2000	Nimblegen_VCRome_V2.1	99.61	8.25	98.31	86.94	2.87	3.15894
900	ADSP_Discovery	Baylor	Illumina HiSeq 2000	Nimblegen_VCRome_V2.1	99.61	5.34	98.44	87.67	2.74	3.03847
901	ADSP_Discovery	Baylor	Illumina HiSeq 2000	Nimblegen_VCRome_V2.1	99.62	3.41	98.37	85.27	2.78	3.11284
902	ADSP_Discovery	Baylor	Illumina HiSeq 2000	Nimblegen_VCRome_V2.1	99.62	5.53	98.19	85.76	2.75	3.02171
903	ADSP_Discovery	Baylor	Illumina HiSeq 2000	Nimblegen_VCRome_V2.1	99.62	13.06	97.93	86.93	2.77	3.0027
904	ADSP_Discovery	Baylor	Illumina HiSeq 2000	Nimblegen_VCRome_V2.1	99.62	7.82	98.53	87.3	2.84	3.06274
905	ADSP_Discovery	Baylor	Illumina HiSeq 2000	Nimblegen_VCRome_V2.1	99.62	4.12	98.41	87.12	2.78	3.09591
906	ADSP_Discovery	Baylor	Illumina HiSeq 2000	Nimblegen_VCRome_V2.1	99.62	5.76	98.48	87.5	2.81	3.01919
907	ADSP_Discovery	Baylor	Illumina HiSeq 2000	Nimblegen_VCRome_V2.1	99.62	6.21	97.97	86.33	2.76	3.01156
908	ADSP_Discovery	Baylor	Illumina HiSeq 2000	Nimblegen_VCRome_V2.1	99.62	7.02	98.52	88.16	2.84	3.12179
909	ADSP_Discovery	Baylor	Illumina HiSeq 2000	Nimblegen_VCRome_V2.1	99.62	7.71	98.28	87.74	2.76	3.03812
910	ADSP_Discovery	Baylor	Illumina HiSeq 2000	Nimblegen_VCRome_V2.1	99.62	6.78	98.58	87.62	2.8	3.08071
911	ADSP_Discovery	Baylor	Illumina HiSeq 2000	Nimblegen_VCRome_V2.1	99.62	5.45	98.26	87.48	2.81	3.07569
912	ADSP_Discovery	Baylor	Illumina HiSeq 2000	Nimblegen_VCRome_V2.1	99.62	10.53	98.53	87.68	2.81	3.07735
913	ADSP_Discovery	Baylor	Illumina HiSeq 2000	Nimblegen_VCRome_V2.1	99.62	5.08	98.38	86.83	2.82	3.06744
914	ADSP_Discovery	Baylor	Illumina HiSeq 2000	Nimblegen_VCRome_V2.1	99.62	4.63	98.47	87.89	2.77	3.02463
915	ADSP_Discovery	Baylor	Illumina HiSeq 2000	Nimblegen_VCRome_V2.1	99.62	6.33	98.73	88.22	2.82	3.12167
916	ADSP_Discovery	Baylor	Illumina HiSeq 2000	Nimblegen_VCRome_V2.1	99.62	7.18	98.69	88.24	2.86	3.17473
917	ADSP_Discovery	Baylor	Illumina HiSeq 2000	Nimblegen_VCRome_V2.1	99.62	3.08	98.14	85.72	2.74	3.05371
918	ADSP_Discovery	Baylor	Illumina HiSeq 2000	Nimblegen_VCRome_V2.1	99.62	2.96	98.18	86.46	2.68	3.04791
919	ADSP_Discovery	Baylor	Illumina HiSeq 2000	Nimblegen_VCRome_V2.1	99.62	3.32	98.53	85.2	2.76	3.04415
920	ADSP_Discovery	Baylor	Illumina HiSeq 2000	Nimblegen_VCRome_V2.1	99.62	2.5	98.19	84.37	2.74	3.03905
921	ADSP_Discovery	Baylor	Illumina HiSeq 2000	Nimblegen_VCRome_V2.1	99.62	2.57	98.2	86.2	2.81	3.05443
922	ADSP_Discovery	Baylor	Illumina HiSeq 2000	Nimblegen_VCRome_V2.1	99.62	3.67	98.32	85.53	2.81	3.06303
923	ADSP_Discovery	Baylor	Illumina HiSeq 2000	Nimblegen_VCRome_V2.1	99.62	9.91	98.4	87.47	2.87	3.11285
924	ADSP_Discovery	Baylor	Illumina HiSeq 2000	Nimblegen_VCRome_V2.1	99.62	3.52	98.81	86.33	2.79	3.05709
925	ADSP_Discovery	Baylor	Illumina HiSeq 2000	Nimblegen_VCRome_V2.1	99.62	2.94	98.2	84.56	2.73	3.03065
926	ADSP_Discovery	Baylor	Illumina HiSeq 2000	Nimblegen_VCRome_V2.1	99.62	4.63	98.42	85.16	2.7	3.00124
927	ADSP_Discovery	Baylor	Illumina HiSeq 2000	Nimblegen_VCRome_V2.1	99.62	3.93	98.02	86.23	2.79	3.0728
928	ADSP_Discovery	Baylor	Illumina HiSeq 2000	Nimblegen_VCRome_V2.1	99.62	4.01	98.32	82.51	2.77	3.07535
929	ADSP_Discovery	Baylor	Illumina HiSeq 2000	Nimblegen_VCRome_V2.1	99.62	2.88	98.12	86.58	2.82	3.06452
930	ADSP_Discovery	Baylor	Illumina HiSeq 2000	Nimblegen_VCRome_V2.1	99.62	3.68	98.34	85.27	2.81	3.07284
931	ADSP_Discovery	Baylor	Illumina HiSeq 2000	Nimblegen_VCRome_V2.1	99.62	4.49	98.19	82.32	2.77	3.0454
932	ADSP_Discovery	Baylor	Illumina HiSeq 2000	Nimblegen_VCRome_V2.1	99.62	3.86	98.61	81.96	2.79	3.08526
933	ADSP_Discovery	Baylor	Illumina HiSeq 2000	Nimblegen_VCRome_V2.1	99.62	4.14	98.26	81.98	2.79	3.05863
934	ADSP_Discovery	Baylor	Illumina HiSeq 2000	Nimblegen_VCRome_V2.1	99.62	8.69	98.31	87.05	2.69	2.93738
935	ADSP_Discovery	Baylor	Illumina HiSeq 2000	Nimblegen_VCRome_V2.1	99.62	4.38	98.21	85.27	2.71	3.02027
936	ADSP_Discovery	Baylor	Illumina HiSeq 2000	Nimblegen_VCRome_V2.1	99.62	3.1	98.29	84.7	2.82	3.13639
937	ADSP_Discovery	Baylor	Illumina HiSeq 2000	Nimblegen_VCRome_V2.1	99.62	4.41	87.81	85.8	2.77	3.04416
938	ADSP_Discovery	Baylor	Illumina HiSeq 2000	Nimblegen_VCRome_V2.1	99.62	2.8	98.2	85.74	2.84	3.06137
939	ADSP_Discovery	Baylor	Illumina HiSeq 2000	Nimblegen_VCRome_V2.1	99.62	3.35	98.14	81.24	2.74	3.0557
940	ADSP_Discovery	Baylor	Illumina HiSeq 2000	Nimblegen_VCRome_V2.1	99.62	7.89	90.63	85.66	2.85	3.04886
941	ADSP_Discovery	Baylor	Illumina HiSeq 2000	Nimblegen_VCRome_V2.1	99.62	3.74	98.56	85.69	2.83	3.03644
942	ADSP_Discovery	Baylor	Illumina HiSeq 2000	Nimblegen_VCRome_V2.1	99.62	2.9	98.02	84.26	2.74	3.06722
943	ADSP_Discovery	Baylor	Illumina HiSeq 2000	Nimblegen_VCRome_V2.1	99.62	4.5	98.39	84.78	2.64	2.94926
944	ADSP_Discovery	Baylor	Illumina HiSeq 2000	Nimblegen_VCRome_V2.1	99.62	3.65	98.15	85.3	2.69	2.9435
945	ADSP_Discovery	Baylor	Illumina HiSeq 2000	Nimblegen_VCRome_V2.1	99.62	4.16	97.73	80.09	2.65	3.06977
946	ADSP_Discovery	Baylor	Illumina HiSeq 2000	Nimblegen_VCRome_V2.1	99.62	8.22	98.07	85.02	2.77	3.09811
947	ADSP_Discovery	Baylor	Illumina HiSeq 2000	Nimblegen_VCRome_V2.1	99.62	8.54	98.35	87.39	2.72	3.07525
948	ADSP_Discovery	Baylor	Illumina HiSeq 2000	Nimblegen_VCRome_V2.1	99.62	8	98.09	87.11	2.8	2.97267
949	ADSP_Discovery	Baylor	Illumina HiSeq 2000	Nimblegen_VCRome_V2.1	99.62	4.17	96.22	85.8	2.78	3.07889
950	ADSP_Discovery	Baylor	Illumina HiSeq 2000	Nimblegen_VCRome_V2.1	99.62	4.32	98.45	85.22	2.78	3.02179
951	ADSP_Discovery	Baylor	Illumina HiSeq 2000	Nimblegen_VCRome_V2.1	99.62	5.99	98.24	87.54	2.79	3.04583
952	ADSP_Discovery	Baylor	Illumina HiSeq 2000	Nimblegen_VCRome_V2.1	99.62	3.17	98.3	85.4	2.78	3.03543
953	ADSP_Discovery	Baylor	Illumina HiSeq 2000	Nimblegen_VCRome_V2.1	99.63	3.52	98.06	84.92	2.8	3.08718
954	ADSP_Discovery	Baylor	Illumina HiSeq 2000	Nimblegen_VCRome_V2.1	99.63	6.02	98.38	87.58	2.81	3.04984
955	ADSP_Discovery	Baylor	Illumina HiSeq 2000	Nimblegen_VCRome_V2.1	99.63	6.57	98.28	87.19	2.74	3.03224
956	ADSP_Discovery	Baylor	Illumina HiSeq 2000	Nimblegen_VCRome_V2.1	99.63	6.17	98.37	87.52	2.77	3.01978
957	ADSP_Discovery	Baylor	Illumina HiSeq 2000	Nimblegen_VCRome_V2.1	99.63	6.81	98.29	86.91	2.81	3.0778
958	ADSP_Discovery	Baylor	Illumina HiSeq 2000	Nimblegen_VCRome_V2.1	99.63	5.37	98.17	87.88	2.82	3.07476
959	ADSP_Discovery	Baylor	Illumina HiSeq 2000	Nimblegen_VCRome_V2.1	99.63	6.04	98.5	87.48	2.76	3.04022
960	ADSP_Discovery	Baylor	Illumina HiSeq 2000	Nimblegen_VCRome_V2.1	99.63	5.36	98.38	87.65	2.81	3.05925
961	ADSP_Discovery	Baylor	Illumina HiSeq 2000	Nimblegen_VCRome_V2.1	99.63	4.74	98.28	87.99	2.86	3.13221
962	ADSP_Discovery	Baylor	Illumina HiSeq 2000	Nimblegen_VCRome_V2.1	99.63	10.5	98.59	87.77	2.8	3.05168
963	ADSP_Discovery	Baylor	Illumina HiSeq 2000	Nimblegen_VCRome_V2.1	99.63	6.26	98.2	86.48	2.78	2.99552
964	ADSP_Discovery	Baylor	Illumina HiSeq 2000	Nimblegen_VCRome_V2.1	99.63	4.54	98.18	87.87	2.85	3.09811
965	ADSP_Discovery	Baylor	Illumina HiSeq 2000	Nimblegen_VCRome_V2.1	99.63	6.67	98.57	88.15	2.75	3.06104
966	ADSP_Discovery	Baylor	Illumina HiSeq 2000	Nimblegen_VCRome_V2.1	99.63	7.81	98.67	88.61	2.74	3.09605
967	ADSP_Discovery	Baylor	Illumina HiSeq 2000	Nimblegen_VCRome_V2.1	99.63	6.69	98.2	86.34	2.81	3.06592
968	ADSP_Discovery	Baylor	Illumina HiSeq 2000	Nimblegen_VCRome_V2.1	99.63	3.07	98.39	82.8	2.77	3.05194
969	ADSP_Discovery	Baylor	Illumina HiSeq 2000	Nimblegen_VCRome_V2.1	99.63	3.6	98.57	84.19	2.72	3.06698
970	ADSP_Discovery	Baylor	Illumina HiSeq 2000	Nimblegen_VCRome_V2.1	99.63	3.97	98.1	86.05	2.84	3.08716
971	ADSP_Discovery	Baylor	Illumina HiSeq 2000	Nimblegen_VCRome_V2.1	99.63	4.07	98.41	85.58	2.78	3.02169
972	ADSP_Discovery	Baylor	Illumina HiSeq 2000	Nimblegen_VCRome_V2.1	99.63	4.07	98.51	86.16	2.79	3.04189
973	ADSP_Discovery	Baylor	Illumina HiSeq 2000	Nimblegen_VCRome_V2.1	99.63	3.53	98.31	86.09	2.79	3.05868
974	ADSP_Discovery	Baylor	Illumina HiSeq 2000	Nimblegen_VCRome_V2.1	99.63	6.11	98.3	87.63	2.85	3.06711
975	ADSP_Discovery	Baylor	Illumina HiSeq 2000	Nimblegen_VCRome_V2.1	99.63	3.28	98.28	87.12	2.77	3.04933
976	ADSP_Discovery	Baylor	Illumina HiSeq 2000	Nimblegen_VCRome_V2.1	99.63	4.37	98.45	86.63	2.78	3.00392
977	ADSP_Discovery	Baylor	Illumina HiSeq 2000	Nimblegen_VCRome_V2.1	99.63	6.78	98.25	87.31	2.86	3.10897
978	ADSP_Discovery	Baylor	Illumina HiSeq 2000	Nimblegen_VCRome_V2.1	99.63	3.83	98.38	86.09	2.76	3.00189
979	ADSP_Discovery	Baylor	Illumina HiSeq 2000	Nimblegen_VCRome_V2.1	99.63	4.09	98.46	86.04	2.83	3.07912
980	ADSP_Discovery	Baylor	Illumina HiSeq 2000	Nimblegen_VCRome_V2.1	99.63	6.19	98.45	87.79	2.85	3.13983
981	ADSP_Discovery	Baylor	Illumina HiSeq 2000	Nimblegen_VCRome_V2.1	99.63	4.34	98.28	82.16	2.77	3.0393
982	ADSP_Discovery	Baylor	Illumina HiSeq 2000	Nimblegen_VCRome_V2.1	99.63	3.59	98.26	82.54	2.75	3.06211
983	ADSP_Discovery	Baylor	Illumina HiSeq 2000	Nimblegen_VCRome_V2.1	99.63	4.47	98.2	84.3	2.71	2.97897
984	ADSP_Discovery	Baylor	Illumina HiSeq 2000	Nimblegen_VCRome_V2.1	99.63	2.66	97.57	85.58	2.74	3.06484
985	ADSP_Discovery	Baylor	Illumina HiSeq 2000	Nimblegen_VCRome_V2.1	99.63	9.81	98.42	87.44	2.8	3.04675
986	ADSP_Discovery	Baylor	Illumina HiSeq 2000	Nimblegen_VCRome_V2.1	99.63	8.58	98.43	86.96	2.66	2.96561
987	ADSP_Discovery	Baylor	Illumina HiSeq 2000	Nimblegen_VCRome_V2.1	99.63	2.67	98.42	85.93	2.77	3.06086
988	ADSP_Discovery	Baylor	Illumina HiSeq 2000	Nimblegen_VCRome_V2.1	99.63	7.17	98.3	87.32	2.78	3.08292
989	ADSP_Discovery	Baylor	Illumina HiSeq 2000	Nimblegen_VCRome_V2.1	99.63	2.51	98	86.18	2.8	3.03642
990	ADSP_Discovery	Baylor	Illumina HiSeq 2000	Nimblegen_VCRome_V2.1	99.63	1.85	98.13	87.47	2.72	3.09195
991	ADSP_Discovery	Baylor	Illumina HiSeq 2000	Nimblegen_VCRome_V2.1	99.63	6.19	98.52	87.77	2.85	3.10097
992	ADSP_Discovery	Baylor	Illumina HiSeq 2000	Nimblegen_VCRome_V2.1	99.63	3.9	98.04	86.23	2.78	3.02315
993	ADSP_Discovery	Baylor	Illumina HiSeq 2000	Nimblegen_VCRome_V2.1	99.63	4.55	98.48	84.51	2.68	3.00564
994	ADSP_Discovery	Baylor	Illumina HiSeq 2000	Nimblegen_VCRome_V2.1	99.63	7.9	97.89	86.76	2.8	3.09511
995	ADSP_Discovery	Baylor	Illumina HiSeq 2000	Nimblegen_VCRome_V2.1	99.63	6.41	98.1	86.56	2.8	3.062
996	ADSP_Discovery	Baylor	Illumina HiSeq 2000	Nimblegen_VCRome_V2.1	99.63	7.74	98.27	87.39	2.78	3.03925
997	ADSP_Discovery	Baylor	Illumina HiSeq 2000	Nimblegen_VCRome_V2.1	99.63	7.64	98.36	87.75	2.77	2.98015
998	ADSP_Discovery	Baylor	Illumina HiSeq 2000	Nimblegen_VCRome_V2.1	99.63	4.62	98.57	85.48	2.8	3.07942
999	ADSP_Discovery	Baylor	Illumina HiSeq 2000	Nimblegen_VCRome_V2.1	99.63	3	98.53	85.55	2.78	3.04734
1000	ADSP_Discovery	Baylor	Illumina HiSeq 2000	Nimblegen_VCRome_V2.1	99.63	8.5	98.36	87.54	2.79	3.07839
1001	ADSP_Discovery	Baylor	Illumina HiSeq 2000	Nimblegen_VCRome_V2.1	99.63	7.25	98.37	87.07	2.76	3.09366
1002	ADSP_Discovery	Baylor	Illumina HiSeq 2000	Nimblegen_VCRome_V2.1	99.63	7.82	97.95	86.96	2.82	3.09426
1003	ADSP_Discovery	Baylor	Illumina HiSeq 2000	Nimblegen_VCRome_V2.1	99.63	2.97	98.41	84.74	2.72	3.03222
1004	ADSP_Discovery	Baylor	Illumina HiSeq 2000	Nimblegen_VCRome_V2.1	99.63	5.04	98.51	82.45	2.73	3.07236
1005	ADSP_Discovery	Baylor	Illumina HiSeq 2000	Nimblegen_VCRome_V2.1	99.63	8.16	98.08	86.45	2.79	3.07677
1006	ADSP_Discovery	Baylor	Illumina HiSeq 2000	Nimblegen_VCRome_V2.1	99.64	5.85	98.28	86.01	2.82	3.07136
1007	ADSP_Discovery	Baylor	Illumina HiSeq 2000	Nimblegen_VCRome_V2.1	99.64	11.52	98.05	87.04	2.82	3.13862
1008	ADSP_Discovery	Baylor	Illumina HiSeq 2000	Nimblegen_VCRome_V2.1	99.64	7.85	98.28	87.1	2.79	3.07313
1009	ADSP_Discovery	Baylor	Illumina HiSeq 2000	Nimblegen_VCRome_V2.1	99.64	6.35	98.01	85.21	2.79	3.0794
1010	ADSP_Discovery	Baylor	Illumina HiSeq 2000	Nimblegen_VCRome_V2.1	99.64	6.05	98.45	87.56	2.8	3.06754
1011	ADSP_Discovery	Baylor	Illumina HiSeq 2000	Nimblegen_VCRome_V2.1	99.64	6.6	98.26	87.12	2.81	3.06347
1012	ADSP_Discovery	Baylor	Illumina HiSeq 2000	Nimblegen_VCRome_V2.1	99.64	5.22	98.22	86.61	2.83	3.10026
1013	ADSP_Discovery	Baylor	Illumina HiSeq 2000	Nimblegen_VCRome_V2.1	99.64	4.22	98.57	87.2	2.78	3.01822
1014	ADSP_Discovery	Baylor	Illumina HiSeq 2000	Nimblegen_VCRome_V2.1	99.64	6.17	98.18	86.41	2.77	3.00477
1015	ADSP_Discovery	Baylor	Illumina HiSeq 2000	Nimblegen_VCRome_V2.1	99.64	6.33	98.18	86.52	2.83	3.04086
1016	ADSP_Discovery	Baylor	Illumina HiSeq 2000	Nimblegen_VCRome_V2.1	99.64	4.26	98.27	87.15	2.78	3.04535
1017	ADSP_Discovery	Baylor	Illumina HiSeq 2000	Nimblegen_VCRome_V2.1	99.64	6.68	98.19	87.36	2.79	3.07328
1018	ADSP_Discovery	Baylor	Illumina HiSeq 2000	Nimblegen_VCRome_V2.1	99.64	10.51	98.52	87.84	2.87	3.11862
1019	ADSP_Discovery	Baylor	Illumina HiSeq 2000	Nimblegen_VCRome_V2.1	99.64	8.15	98.69	86.12	2.82	3.13783
1020	ADSP_Discovery	Baylor	Illumina HiSeq 2000	Nimblegen_VCRome_V2.1	99.64	3.79	98.33	85.35	2.74	3.00779
1021	ADSP_Discovery	Baylor	Illumina HiSeq 2000	Nimblegen_VCRome_V2.1	99.64	3.24	98.46	86.32	2.75	3.02977
1022	ADSP_Discovery	Baylor	Illumina HiSeq 2000	Nimblegen_VCRome_V2.1	99.64	2.58	97.69	81.97	2.73	3.02997
1023	ADSP_Discovery	Baylor	Illumina HiSeq 2000	Nimblegen_VCRome_V2.1	99.64	3.55	98.52	86.05	2.74	3.01066
1024	ADSP_Discovery	Baylor	Illumina HiSeq 2000	Nimblegen_VCRome_V2.1	99.64	4.56	98.01	86.55	2.79	3.06378
1025	ADSP_Discovery	Baylor	Illumina HiSeq 2000	Nimblegen_VCRome_V2.1	99.64	3.99	98.48	82.78	2.74	3.04573
1026	ADSP_Discovery	Baylor	Illumina HiSeq 2000	Nimblegen_VCRome_V2.1	99.64	3.85	98.2	83.09	2.75	3.00925
1027	ADSP_Discovery	Baylor	Illumina HiSeq 2000	Nimblegen_VCRome_V2.1	99.64	3.07	98.73	87.23	2.79	3.07925
1028	ADSP_Discovery	Baylor	Illumina HiSeq 2000	Nimblegen_VCRome_V2.1	99.64	4.37	98.66	86.01	2.78	3.06539
1029	ADSP_Discovery	Baylor	Illumina HiSeq 2000	Nimblegen_VCRome_V2.1	99.64	2.74	98.41	84.79	2.8	3.01955
1030	ADSP_Discovery	Baylor	Illumina HiSeq 2000	Nimblegen_VCRome_V2.1	99.64	2.02	98.73	87.25	2.76	3.08993
1031	ADSP_Discovery	Baylor	Illumina HiSeq 2000	Nimblegen_VCRome_V2.1	99.64	8.42	98.07	86.93	2.64	2.94437
1032	ADSP_Discovery	Baylor	Illumina HiSeq 2000	Nimblegen_VCRome_V2.1	99.64	3.48	98.36	81.21	2.82	3.104
1033	ADSP_Discovery	Baylor	Illumina HiSeq 2000	Nimblegen_VCRome_V2.1	99.64	8.36	98.39	86.98	2.65	2.97374
1034	ADSP_Discovery	Baylor	Illumina HiSeq 2000	Nimblegen_VCRome_V2.1	99.64	4.02	98.43	82.56	2.73	3.04133
1035	ADSP_Discovery	Baylor	Illumina HiSeq 2000	Nimblegen_VCRome_V2.1	99.64	4.62	98.32	84.4	2.73	2.97862
1036	ADSP_Discovery	Baylor	Illumina HiSeq 2000	Nimblegen_VCRome_V2.1	99.64	8.54	98.1	86.98	2.63	2.93185
1037	ADSP_Discovery	Baylor	Illumina HiSeq 2000	Nimblegen_VCRome_V2.1	99.64	6.02	98.15	87.54	2.8	3.02025
1038	ADSP_Discovery	Baylor	Illumina HiSeq 2000	Nimblegen_VCRome_V2.1	99.64	4.27	98.44	86.77	2.76	3.0081
1039	ADSP_Discovery	Baylor	Illumina HiSeq 2000	Nimblegen_VCRome_V2.1	99.64	4.34	98.41	84.31	2.66	2.97494
1040	ADSP_Discovery	Baylor	Illumina HiSeq 2000	Nimblegen_VCRome_V2.1	99.64	3.12	98.26	85.51	2.78	3.02306
1041	ADSP_Discovery	Baylor	Illumina HiSeq 2000	Nimblegen_VCRome_V2.1	99.64	2.49	98.56	86.01	2.8	3.03124
1042	ADSP_Discovery	Baylor	Illumina HiSeq 2000	Nimblegen_VCRome_V2.1	99.64	7.84	98.3	87.01	2.85	3.06967
1043	ADSP_Discovery	Baylor	Illumina HiSeq 2000	Nimblegen_VCRome_V2.1	99.64	4.02	98.45	86.15	2.76	3.00149
1044	ADSP_Discovery	Baylor	Illumina HiSeq 2000	Nimblegen_VCRome_V2.1	99.64	3.19	98.18	84.82	2.77	3.013
1045	ADSP_Discovery	Baylor	Illumina HiSeq 2000	Nimblegen_VCRome_V2.1	99.64	4.26	98.07	80.06	2.78	3.13232
1046	ADSP_Discovery	Baylor	Illumina HiSeq 2000	Nimblegen_VCRome_V2.1	99.64	8.47	98.22	87.31	2.74	3.02773
1047	ADSP_Discovery	Baylor	Illumina HiSeq 2000	Nimblegen_VCRome_V2.1	99.64	3.38	97.85	83.48	2.7	3.05583
1048	ADSP_Discovery	Baylor	Illumina HiSeq 2000	Nimblegen_VCRome_V2.1	99.64	6.43	98.3	87.19	2.83	3.10991
1049	ADSP_Discovery	Baylor	Illumina HiSeq 2000	Nimblegen_VCRome_V2.1	99.64	8.27	98.62	87.68	2.8	3.10022
1050	ADSP_Discovery	Baylor	Illumina HiSeq 2000	Nimblegen_VCRome_V2.1	99.64	3.17	97.61	84.1	2.7	2.95969
1051	ADSP_Discovery	Baylor	Illumina HiSeq 2000	Nimblegen_VCRome_V2.1	99.64	5.46	98.24	87.03	2.8	3.10589
1052	ADSP_Discovery	Baylor	Illumina HiSeq 2000	Nimblegen_VCRome_V2.1	99.64	4.18	98.33	84.96	2.76	2.96673
1053	ADSP_Discovery	Baylor	Illumina HiSeq 2000	Nimblegen_VCRome_V2.1	99.64	6.6	98.11	86.82	2.82	3.06833
1054	ADSP_Discovery	Baylor	Illumina HiSeq 2000	Nimblegen_VCRome_V2.1	99.64	4.46	98.47	82.36	2.71	3.04868
1055	ADSP_Discovery	Baylor	Illumina HiSeq 2000	Nimblegen_VCRome_V2.1	99.64	4.63	98.47	84.86	2.72	3.02161
1056	ADSP_Discovery	Baylor	Illumina HiSeq 2000	Nimblegen_VCRome_V2.1	99.64	7.75	98.18	87.19	2.78	3.08064
1057	ADSP_Discovery	Baylor	Illumina HiSeq 2000	Nimblegen_VCRome_V2.1	99.64	7.01	98.26	87.52	2.82	3.14242
1058	ADSP_Discovery	Baylor	Illumina HiSeq 2000	Nimblegen_VCRome_V2.1	99.64	7.09	97.94	87.36	2.82	3.11391
1059	ADSP_Discovery	Baylor	Illumina HiSeq 2000	Nimblegen_VCRome_V2.1	99.64	4.58	98.29	80.22	2.79	3.09108
1060	ADSP_Discovery	Baylor	Illumina HiSeq 2000	Nimblegen_VCRome_V2.1	99.64	7.26	97.96	86.26	2.79	3.04878
1061	ADSP_Discovery	Baylor	Illumina HiSeq 2000	Nimblegen_VCRome_V2.1	99.65	5.6	96.65	86.67	2.77	3.05372
1062	ADSP_Discovery	Baylor	Illumina HiSeq 2000	Nimblegen_VCRome_V2.1	99.65	4.25	98.32	84.63	2.8	3.07512
1063	ADSP_Discovery	Baylor	Illumina HiSeq 2000	Nimblegen_VCRome_V2.1	99.65	6.9	98.19	85.19	2.84	3.0581
1064	ADSP_Discovery	Baylor	Illumina HiSeq 2000	Nimblegen_VCRome_V2.1	99.65	5.28	98.38	85.31	2.82	3.06627
1065	ADSP_Discovery	Baylor	Illumina HiSeq 2000	Nimblegen_VCRome_V2.1	99.65	6.09	98.25	87.28	2.78	3.05907
1066	ADSP_Discovery	Baylor	Illumina HiSeq 2000	Nimblegen_VCRome_V2.1	99.65	7.9	98.42	87.37	2.76	3.00594
1067	ADSP_Discovery	Baylor	Illumina HiSeq 2000	Nimblegen_VCRome_V2.1	99.65	6.63	98.15	85.08	2.81	3.04722
1068	ADSP_Discovery	Baylor	Illumina HiSeq 2000	Nimblegen_VCRome_V2.1	99.65	10.09	98.59	87.77	2.8	3.06541
1069	ADSP_Discovery	Baylor	Illumina HiSeq 2000	Nimblegen_VCRome_V2.1	99.65	5.38	98.42	86.78	2.8	3.0198
1070	ADSP_Discovery	Baylor	Illumina HiSeq 2000	Nimblegen_VCRome_V2.1	99.65	6.73	98.55	88.32	2.81	3.10939
1071	ADSP_Discovery	Baylor	Illumina HiSeq 2000	Nimblegen_VCRome_V2.1	99.65	6.5	98.63	88.32	2.78	3.09718
1072	ADSP_Discovery	Baylor	Illumina HiSeq 2000	Nimblegen_VCRome_V2.1	99.65	7.29	98.7	88	2.79	3.11544
1073	ADSP_Discovery	Baylor	Illumina HiSeq 2000	Nimblegen_VCRome_V2.1	99.65	2.94	95.71	86.21	2.76	3.05607
1074	ADSP_Discovery	Baylor	Illumina HiSeq 2000	Nimblegen_VCRome_V2.1	99.65	4.58	98.23	84.05	2.76	3.08544
1075	ADSP_Discovery	Baylor	Illumina HiSeq 2000	Nimblegen_VCRome_V2.1	99.65	4.37	98.24	85.15	2.73	3.0547
1076	ADSP_Discovery	Baylor	Illumina HiSeq 2000	Nimblegen_VCRome_V2.1	99.65	3.49	98.36	85.09	2.76	3.04416
1077	ADSP_Discovery	Baylor	Illumina HiSeq 2000	Nimblegen_VCRome_V2.1	99.65	3.63	98.69	84.25	2.71	3.0389
1078	ADSP_Discovery	Baylor	Illumina HiSeq 2000	Nimblegen_VCRome_V2.1	99.65	4.99	98.44	85.48	2.72	3.02753
1079	ADSP_Discovery	Baylor	Illumina HiSeq 2000	Nimblegen_VCRome_V2.1	99.65	3.84	98.49	86.9	2.8	3.0446
1080	ADSP_Discovery	Baylor	Illumina HiSeq 2000	Nimblegen_VCRome_V2.1	99.65	3.87	98.47	86.92	2.82	3.11296
1081	ADSP_Discovery	Baylor	Illumina HiSeq 2000	Nimblegen_VCRome_V2.1	99.65	3.5	95.15	81.61	2.69	3.0033
1082	ADSP_Discovery	Baylor	Illumina HiSeq 2000	Nimblegen_VCRome_V2.1	99.65	3.86	98.55	86.31	2.78	3.08808
1083	ADSP_Discovery	Baylor	Illumina HiSeq 2000	Nimblegen_VCRome_V2.1	99.65	4.03	98.47	86.35	2.8	3.05334
1084	ADSP_Discovery	Baylor	Illumina HiSeq 2000	Nimblegen_VCRome_V2.1	99.65	2.5	98.12	87.04	2.77	3.02121
1085	ADSP_Discovery	Baylor	Illumina HiSeq 2000	Nimblegen_VCRome_V2.1	99.65	7.57	98.54	86.82	2.63	2.96755
1086	ADSP_Discovery	Baylor	Illumina HiSeq 2000	Nimblegen_VCRome_V2.1	99.65	3.34	97.01	83.98	2.83	3.0541
1087	ADSP_Discovery	Baylor	Illumina HiSeq 2000	Nimblegen_VCRome_V2.1	99.65	2.88	98.43	85.95	2.73	2.98721
1088	ADSP_Discovery	Baylor	Illumina HiSeq 2000	Nimblegen_VCRome_V2.1	99.65	7.61	98.05	86.71	2.63	2.96739
1089	ADSP_Discovery	Baylor	Illumina HiSeq 2000	Nimblegen_VCRome_V2.1	99.65	1.98	98.43	87.58	2.8	3.03727
1090	ADSP_Discovery	Baylor	Illumina HiSeq 2000	Nimblegen_VCRome_V2.1	99.65	4.02	98.56	81.94	2.76	3.05627
1091	ADSP_Discovery	Baylor	Illumina HiSeq 2000	Nimblegen_VCRome_V2.1	99.65	6.15	98.34	87.6	2.82	3.056
1092	ADSP_Discovery	Baylor	Illumina HiSeq 2000	Nimblegen_VCRome_V2.1	99.65	4.68	98.42	84.52	2.67	2.93562
1093	ADSP_Discovery	Baylor	Illumina HiSeq 2000	Nimblegen_VCRome_V2.1	99.65	3.67	98.24	85.22	2.83	3.07404
1094	ADSP_Discovery	Baylor	Illumina HiSeq 2000	Nimblegen_VCRome_V2.1	99.65	3.04	98.32	86.19	2.73	3.0306
1095	ADSP_Discovery	Baylor	Illumina HiSeq 2000	Nimblegen_VCRome_V2.1	99.65	2.78	94.02	83.59	2.77	3.08919
1096	ADSP_Discovery	Baylor	Illumina HiSeq 2000	Nimblegen_VCRome_V2.1	99.65	6.09	98.4	87.86	2.78	3.04977
1097	ADSP_Discovery	Baylor	Illumina HiSeq 2000	Nimblegen_VCRome_V2.1	99.65	2.94	98.46	86.27	2.77	3.02737
1098	ADSP_Discovery	Baylor	Illumina HiSeq 2000	Nimblegen_VCRome_V2.1	99.65	3.87	98.14	86.47	2.78	3.01414
1099	ADSP_Discovery	Baylor	Illumina HiSeq 2000	Nimblegen_VCRome_V2.1	99.65	4.28	98.67	85.93	2.76	3.0355
1100	ADSP_Discovery	Baylor	Illumina HiSeq 2000	Nimblegen_VCRome_V2.1	99.65	3.79	98.16	86.22	2.75	2.97606
1101	ADSP_Discovery	Baylor	Illumina HiSeq 2000	Nimblegen_VCRome_V2.1	99.65	4.68	97.87	86.51	2.76	3.06272
1102	ADSP_Discovery	Baylor	Illumina HiSeq 2000	Nimblegen_VCRome_V2.1	99.65	3.24	98.7	85.66	2.76	3.09396
1103	ADSP_Discovery	Baylor	Illumina HiSeq 2000	Nimblegen_VCRome_V2.1	99.65	3.55	98.61	85.45	2.75	3.03441
1104	ADSP_Discovery	Baylor	Illumina HiSeq 2000	Nimblegen_VCRome_V2.1	99.65	4.13	98.22	80.19	2.75	3.1387
1105	ADSP_Discovery	Baylor	Illumina HiSeq 2000	Nimblegen_VCRome_V2.1	99.65	3.64	98.5	84.6	2.67	2.97743
1106	ADSP_Discovery	Baylor	Illumina HiSeq 2000	Nimblegen_VCRome_V2.1	99.65	4.22	98.65	85.91	2.73	3.02336
1107	ADSP_Discovery	Baylor	Illumina HiSeq 2000	Nimblegen_VCRome_V2.1	99.65	8.2	97.89	86.62	2.79	3.06778
1108	ADSP_Discovery	Baylor	Illumina HiSeq 2000	Nimblegen_VCRome_V2.1	99.65	3.37	98.28	83.92	2.66	2.89488
1109	ADSP_Discovery	Baylor	Illumina HiSeq 2000	Nimblegen_VCRome_V2.1	99.65	3.47	98.14	83.55	2.68	2.9343
1110	ADSP_Discovery	Baylor	Illumina HiSeq 2000	Nimblegen_VCRome_V2.1	99.65	3.45	98.13	82.21	2.7	3.07094
1111	ADSP_Discovery	Baylor	Illumina HiSeq 2000	Nimblegen_VCRome_V2.1	99.65	5.64	98.25	86.59	2.85	3.11011
1112	ADSP_Discovery	Baylor	Illumina HiSeq 2000	Nimblegen_VCRome_V2.1	99.65	7.16	97.52	87.13	2.81	3.07769
1113	ADSP_Discovery	Baylor	Illumina HiSeq 2000	Nimblegen_VCRome_V2.1	99.65	3.49	98.38	84.29	2.86	3.1093
1114	ADSP_Discovery	Baylor	Illumina HiSeq 2000	Nimblegen_VCRome_V2.1	99.65	7.64	98.29	87.65	2.74	3.09386
1115	ADSP_Discovery	Baylor	Illumina HiSeq 2000	Nimblegen_VCRome_V2.1	99.65	6.33	97.93	86.76	2.76	3.06402
1116	ADSP_Discovery	Baylor	Illumina HiSeq 2000	Nimblegen_VCRome_V2.1	99.65	3.98	98.26	85.54	2.81	3.08551
1117	ADSP_Discovery	Baylor	Illumina HiSeq 2000	Nimblegen_VCRome_V2.1	99.65	5.92	98.3	87.01	2.8	3.06132
1118	ADSP_Discovery	Baylor	Illumina HiSeq 2000	Nimblegen_VCRome_V2.1	99.66	4.45	98.43	84.91	2.77	3.0171
1119	ADSP_Discovery	Baylor	Illumina HiSeq 2000	Nimblegen_VCRome_V2.1	99.66	4.42	98.55	85.37	2.79	3.07478
1120	ADSP_Discovery	Baylor	Illumina HiSeq 2000	Nimblegen_VCRome_V2.1	99.66	3.1	98.25	85.23	2.8	3.07289
1121	ADSP_Discovery	Baylor	Illumina HiSeq 2000	Nimblegen_VCRome_V2.1	99.66	3.39	98.38	84.93	2.77	3.1026
1122	ADSP_Discovery	Baylor	Illumina HiSeq 2000	Nimblegen_VCRome_V2.1	99.66	6	98.54	87.23	2.83	3.05807
1123	ADSP_Discovery	Baylor	Illumina HiSeq 2000	Nimblegen_VCRome_V2.1	99.66	6.14	98.3	87.25	2.8	3.0557
1124	ADSP_Discovery	Baylor	Illumina HiSeq 2000	Nimblegen_VCRome_V2.1	99.66	6.14	98.71	87.6	2.8	3.07209
1125	ADSP_Discovery	Baylor	Illumina HiSeq 2000	Nimblegen_VCRome_V2.1	99.66	5.03	96.6	84.62	2.63	3.09044
1126	ADSP_Discovery	Baylor	Illumina HiSeq 2000	Nimblegen_VCRome_V2.1	99.66	2.88	95.07	84.34	2.73	3.08192
1127	ADSP_Discovery	Baylor	Illumina HiSeq 2000	Nimblegen_VCRome_V2.1	99.66	3.32	98.31	85.54	2.7	2.99462
1128	ADSP_Discovery	Baylor	Illumina HiSeq 2000	Nimblegen_VCRome_V2.1	99.66	3.57	98.43	82.98	2.69	2.98702
1129	ADSP_Discovery	Baylor	Illumina HiSeq 2000	Nimblegen_VCRome_V2.1	99.66	3.39	98.33	86.65	2.74	3.07417
1130	ADSP_Discovery	Baylor	Illumina HiSeq 2000	Nimblegen_VCRome_V2.1	99.66	3.72	98.51	84.25	2.72	3.02397
1131	ADSP_Discovery	Baylor	Illumina HiSeq 2000	Nimblegen_VCRome_V2.1	99.66	3.28	98.41	83.71	2.78	3.0418
1132	ADSP_Discovery	Baylor	Illumina HiSeq 2000	Nimblegen_VCRome_V2.1	99.66	4.68	98.59	85.77	2.71	3.06942
1133	ADSP_Discovery	Baylor	Illumina HiSeq 2000	Nimblegen_VCRome_V2.1	99.66	3.48	98.1	81.38	2.72	3.10524
1134	ADSP_Discovery	Baylor	Illumina HiSeq 2000	Nimblegen_VCRome_V2.1	99.66	5.2	98.38	87.22	2.8	3.03448
1135	ADSP_Discovery	Baylor	Illumina HiSeq 2000	Nimblegen_VCRome_V2.1	99.66	9.79	98.43	87.75	2.78	3.01381
1136	ADSP_Discovery	Baylor	Illumina HiSeq 2000	Nimblegen_VCRome_V2.1	99.66	3.83	97.52	85.86	2.75	2.99011
1137	ADSP_Discovery	Baylor	Illumina HiSeq 2000	Nimblegen_VCRome_V2.1	99.66	2.84	98.54	86.26	2.78	3.11552
1138	ADSP_Discovery	Baylor	Illumina HiSeq 2000	Nimblegen_VCRome_V2.1	99.66	4.43	98.43	86.6	2.79	3.00518
1139	ADSP_Discovery	Baylor	Illumina HiSeq 2000	Nimblegen_VCRome_V2.1	99.66	2.88	98.48	86.13	2.8	3.03548
1140	ADSP_Discovery	Baylor	Illumina HiSeq 2000	Nimblegen_VCRome_V2.1	99.66	7.16	98.28	86.93	2.79	3.0514
1141	ADSP_Discovery	Baylor	Illumina HiSeq 2000	Nimblegen_VCRome_V2.1	99.66	2.93	98.17	86.17	2.77	3.083
1142	ADSP_Discovery	Baylor	Illumina HiSeq 2000	Nimblegen_VCRome_V2.1	99.66	3.79	98.28	85.23	2.79	3.03302
1143	ADSP_Discovery	Baylor	Illumina HiSeq 2000	Nimblegen_VCRome_V2.1	99.66	4.42	98.34	85.01	2.79	2.99539
1144	ADSP_Discovery	Baylor	Illumina HiSeq 2000	Nimblegen_VCRome_V2.1	99.66	3.06	97.97	86.43	2.76	3.02757
1145	ADSP_Discovery	Baylor	Illumina HiSeq 2000	Nimblegen_VCRome_V2.1	99.66	4.39	98.57	85.69	2.83	3.01791
1146	ADSP_Discovery	Baylor	Illumina HiSeq 2000	Nimblegen_VCRome_V2.1	99.66	4.44	98.63	85.48	2.81	3.0798
1147	ADSP_Discovery	Baylor	Illumina HiSeq 2000	Nimblegen_VCRome_V2.1	99.66	2.52	98.47	86.55	2.78	3.0541
1148	ADSP_Discovery	Baylor	Illumina HiSeq 2000	Nimblegen_VCRome_V2.1	99.66	3.45	98.64	81.24	2.74	3.03391
1149	ADSP_Discovery	Baylor	Illumina HiSeq 2000	Nimblegen_VCRome_V2.1	99.66	3.91	98.78	85.02	2.68	2.94612
1150	ADSP_Discovery	Baylor	Illumina HiSeq 2000	Nimblegen_VCRome_V2.1	99.66	8.21	97.36	84.62	2.79	3.07784
1151	ADSP_Discovery	Baylor	Illumina HiSeq 2000	Nimblegen_VCRome_V2.1	99.66	8.12	98.22	87.25	2.75	3.07586
1152	ADSP_Discovery	Baylor	Illumina HiSeq 2000	Nimblegen_VCRome_V2.1	99.66	7.23	98.48	87.86	2.81	3.06826
1153	ADSP_Discovery	Baylor	Illumina HiSeq 2000	Nimblegen_VCRome_V2.1	99.66	3.6	98.31	85.8	2.73	3.03586
1154	ADSP_Discovery	Baylor	Illumina HiSeq 2000	Nimblegen_VCRome_V2.1	99.66	3.23	98.52	85.47	2.73	2.96812
1155	ADSP_Discovery	Baylor	Illumina HiSeq 2000	Nimblegen_VCRome_V2.1	99.66	4.49	98.39	82.26	2.72	3.07203
1156	ADSP_Discovery	Baylor	Illumina HiSeq 2000	Nimblegen_VCRome_V2.1	99.66	5.81	97.96	86.61	2.79	3.07871
1157	ADSP_Discovery	Baylor	Illumina HiSeq 2000	Nimblegen_VCRome_V2.1	99.66	3.11	98.52	85.57	2.77	3.06134
1158	ADSP_Discovery	Baylor	Illumina HiSeq 2000	Nimblegen_VCRome_V2.1	99.66	8.6	98.54	87.79	2.73	3.08711
1159	ADSP_Discovery	Baylor	Illumina HiSeq 2000	Nimblegen_VCRome_V2.1	99.66	3.45	98.52	85.71	2.75	3.04489
1160	ADSP_Discovery	Baylor	Illumina HiSeq 2000	Nimblegen_VCRome_V2.1	99.66	3.98	98.22	84.52	2.8	3.03938
1161	ADSP_Discovery	Baylor	Illumina HiSeq 2000	Nimblegen_VCRome_V2.1	99.66	7.46	97.81	87	2.78	3.08782
1162	ADSP_Discovery	Baylor	Illumina HiSeq 2000	Nimblegen_VCRome_V2.1	99.66	7.95	97.9	86.9	2.82	3.06591
1163	ADSP_Discovery	Baylor	Illumina HiSeq 2000	Nimblegen_VCRome_V2.1	99.67	4.14	98.3	85.33	2.88	3.10562
1164	ADSP_Discovery	Baylor	Illumina HiSeq 2000	Nimblegen_VCRome_V2.1	99.67	5.77	98.25	85.29	2.79	3.0731
1165	ADSP_Discovery	Baylor	Illumina HiSeq 2000	Nimblegen_VCRome_V2.1	99.67	6.72	96.68	86.82	2.78	3.11133
1166	ADSP_Discovery	Baylor	Illumina HiSeq 2000	Nimblegen_VCRome_V2.1	99.67	5.27	98.11	87.25	2.8	3.0785
1167	ADSP_Discovery	Baylor	Illumina HiSeq 2000	Nimblegen_VCRome_V2.1	99.67	3.55	98.33	85.21	2.78	3.07934
1168	ADSP_Discovery	Baylor	Illumina HiSeq 2000	Nimblegen_VCRome_V2.1	99.67	4.44	98.42	84.55	2.8	3.05539
1169	ADSP_Discovery	Baylor	Illumina HiSeq 2000	Nimblegen_VCRome_V2.1	99.67	6.59	98.11	85.28	2.82	3.10689
1170	ADSP_Discovery	Baylor	Illumina HiSeq 2000	Nimblegen_VCRome_V2.1	99.67	6.57	98.03	86.85	2.77	3.10432
1171	ADSP_Discovery	Baylor	Illumina HiSeq 2000	Nimblegen_VCRome_V2.1	99.67	5.34	98.58	86.94	2.82	3.08755
1172	ADSP_Discovery	Baylor	Illumina HiSeq 2000	Nimblegen_VCRome_V2.1	99.67	4.16	98.43	87.18	2.86	3.11144
1173	ADSP_Discovery	Baylor	Illumina HiSeq 2000	Nimblegen_VCRome_V2.1	99.67	6.15	98.3	87.36	2.77	3.04182
1174	ADSP_Discovery	Baylor	Illumina HiSeq 2000	Nimblegen_VCRome_V2.1	99.67	6.75	98.07	85.27	2.8	3.05272
1175	ADSP_Discovery	Baylor	Illumina HiSeq 2000	Nimblegen_VCRome_V2.1	99.67	7.87	98.91	88.64	2.78	3.07127
1176	ADSP_Discovery	Baylor	Illumina HiSeq 2000	Nimblegen_VCRome_V2.1	99.67	7.17	98.52	87.92	2.63	2.95231
1177	ADSP_Discovery	Baylor	Illumina HiSeq 2000	Nimblegen_VCRome_V2.1	99.67	6.96	98.55	88.37	2.81	3.05554
1178	ADSP_Discovery	Baylor	Illumina HiSeq 2000	Nimblegen_VCRome_V2.1	99.67	3.51	98.51	85.84	2.8	3.05937
1179	ADSP_Discovery	Baylor	Illumina HiSeq 2000	Nimblegen_VCRome_V2.1	99.67	3.93	98.42	85.3	2.76	3.0275
1180	ADSP_Discovery	Baylor	Illumina HiSeq 2000	Nimblegen_VCRome_V2.1	99.67	3.5	98.5	85.18	2.77	3.06724
1181	ADSP_Discovery	Baylor	Illumina HiSeq 2000	Nimblegen_VCRome_V2.1	99.67	4.72	98.01	85.39	2.71	3.04989
1182	ADSP_Discovery	Baylor	Illumina HiSeq 2000	Nimblegen_VCRome_V2.1	99.67	3.98	98.68	85.65	2.69	3.058
1183	ADSP_Discovery	Baylor	Illumina HiSeq 2000	Nimblegen_VCRome_V2.1	99.67	3.93	98.08	85.72	2.73	3.0466
1184	ADSP_Discovery	Baylor	Illumina HiSeq 2000	Nimblegen_VCRome_V2.1	99.67	3.86	98.66	86.52	2.79	3.07737
1185	ADSP_Discovery	Baylor	Illumina HiSeq 2000	Nimblegen_VCRome_V2.1	99.67	4.37	98.27	85.62	2.77	3.04651
1186	ADSP_Discovery	Baylor	Illumina HiSeq 2000	Nimblegen_VCRome_V2.1	99.67	3.77	98.62	87.1	2.77	3.00335
1187	ADSP_Discovery	Baylor	Illumina HiSeq 2000	Nimblegen_VCRome_V2.1	99.67	3.85	98.41	85.47	2.83	3.05637
1188	ADSP_Discovery	Baylor	Illumina HiSeq 2000	Nimblegen_VCRome_V2.1	99.67	2.88	94.94	84.31	2.83	3.04067
1189	ADSP_Discovery	Baylor	Illumina HiSeq 2000	Nimblegen_VCRome_V2.1	99.67	2.95	98.28	85.43	2.79	3.00123
1190	ADSP_Discovery	Baylor	Illumina HiSeq 2000	Nimblegen_VCRome_V2.1	99.67	6.71	98.59	87.44	2.86	3.09275
1191	ADSP_Discovery	Baylor	Illumina HiSeq 2000	Nimblegen_VCRome_V2.1	99.67	9.63	98.67	87.58	2.85	3.05795
1192	ADSP_Discovery	Baylor	Illumina HiSeq 2000	Nimblegen_VCRome_V2.1	99.67	1.81	98.34	86.82	2.82	3.0829
1193	ADSP_Discovery	Baylor	Illumina HiSeq 2000	Nimblegen_VCRome_V2.1	99.67	6.69	98.25	87.43	2.77	3.09141
1194	ADSP_Discovery	Baylor	Illumina HiSeq 2000	Nimblegen_VCRome_V2.1	99.67	6.79	98.52	87.57	2.81	3.04885
1195	ADSP_Discovery	Baylor	Illumina HiSeq 2000	Nimblegen_VCRome_V2.1	99.67	3.08	98.82	87.48	2.74	2.98294
1196	ADSP_Discovery	Baylor	Illumina HiSeq 2000	Nimblegen_VCRome_V2.1	99.67	4.31	98.44	82.6	2.81	3.11301
1197	ADSP_Discovery	Baylor	Illumina HiSeq 2000	Nimblegen_VCRome_V2.1	99.67	4.26	98.58	85.32	2.75	2.9781
1198	ADSP_Discovery	Baylor	Illumina HiSeq 2000	Nimblegen_VCRome_V2.1	99.67	8.12	98.27	86.83	2.6	2.91068
1199	ADSP_Discovery	Baylor	Illumina HiSeq 2000	Nimblegen_VCRome_V2.1	99.67	3.52	98.33	81.68	2.8	3.08185
1200	ADSP_Discovery	Baylor	Illumina HiSeq 2000	Nimblegen_VCRome_V2.1	99.67	3.32	98.34	81.87	2.76	3.04622
1201	ADSP_Discovery	Baylor	Illumina HiSeq 2000	Nimblegen_VCRome_V2.1	99.67	2.85	98.14	85.88	2.75	2.98819
1202	ADSP_Discovery	Baylor	Illumina HiSeq 2000	Nimblegen_VCRome_V2.1	99.67	2.94	98.34	85	2.84	3.11314
1203	ADSP_Discovery	Baylor	Illumina HiSeq 2000	Nimblegen_VCRome_V2.1	99.67	2.85	98.64	85.95	2.76	3.02828
1204	ADSP_Discovery	Baylor	Illumina HiSeq 2000	Nimblegen_VCRome_V2.1	99.67	8.42	98.33	87.05	2.63	2.95184
1205	ADSP_Discovery	Baylor	Illumina HiSeq 2000	Nimblegen_VCRome_V2.1	99.67	2.53	98.6	86.56	2.71	2.96655
1206	ADSP_Discovery	Baylor	Illumina HiSeq 2000	Nimblegen_VCRome_V2.1	99.67	3.94	98.38	82.68	2.79	3.03467
1207	ADSP_Discovery	Baylor	Illumina HiSeq 2000	Nimblegen_VCRome_V2.1	99.67	3.21	98.52	85.98	2.73	3.0478
1208	ADSP_Discovery	Baylor	Illumina HiSeq 2000	Nimblegen_VCRome_V2.1	99.67	4.84	98.4	85.27	2.82	3.08429
1209	ADSP_Discovery	Baylor	Illumina HiSeq 2000	Nimblegen_VCRome_V2.1	99.67	3.7	98.73	85.08	2.78	3.02058
1210	ADSP_Discovery	Baylor	Illumina HiSeq 2000	Nimblegen_VCRome_V2.1	99.67	4.19	98.6	85.78	2.79	3.02708
1211	ADSP_Discovery	Baylor	Illumina HiSeq 2000	Nimblegen_VCRome_V2.1	99.67	4.33	98.35	85.01	2.75	3.02855
1212	ADSP_Discovery	Baylor	Illumina HiSeq 2000	Nimblegen_VCRome_V2.1	99.67	5.92	98.16	86.82	2.81	3.06615
1213	ADSP_Discovery	Baylor	Illumina HiSeq 2000	Nimblegen_VCRome_V2.1	99.67	8.13	97.92	87.1	2.82	3.07923
1214	ADSP_Discovery	Baylor	Illumina HiSeq 2000	Nimblegen_VCRome_V2.1	99.67	7.28	98.08	87.17	2.82	3.09895
1215	ADSP_Discovery	Baylor	Illumina HiSeq 2000	Nimblegen_VCRome_V2.1	99.67	5.81	98.17	86.86	2.77	3.04459
1216	ADSP_Discovery	Baylor	Illumina HiSeq 2000	Nimblegen_VCRome_V2.1	99.67	7.1	98.36	87.35	2.81	3.09659
1217	ADSP_Discovery	Baylor	Illumina HiSeq 2000	Nimblegen_VCRome_V2.1	99.67	4.73	97.78	84.99	2.85	3.0681
1218	ADSP_Discovery	Baylor	Illumina HiSeq 2000	Nimblegen_VCRome_V2.1	99.67	3.07	98.35	84.12	2.63	3.06053
1219	ADSP_Discovery	Baylor	Illumina HiSeq 2000	Nimblegen_VCRome_V2.1	99.67	3.75	98.41	85.84	2.76	3.05141
1220	ADSP_Discovery	Baylor	Illumina HiSeq 2000	Nimblegen_VCRome_V2.1	99.67	3.14	98.49	83.89	2.79	3.0739
1221	ADSP_Discovery	Baylor	Illumina HiSeq 2000	Nimblegen_VCRome_V2.1	99.67	7.85	97.92	86.98	2.74	3.05152
1222	ADSP_Discovery	Baylor	Illumina HiSeq 2000	Nimblegen_VCRome_V2.1	99.67	7.99	97.97	87.12	2.79	3.08102
1223	ADSP_Discovery	Baylor	Illumina HiSeq 2000	Nimblegen_VCRome_V2.1	99.68	4.37	98.53	86.12	2.75	3.01926
1224	ADSP_Discovery	Baylor	Illumina HiSeq 2000	Nimblegen_VCRome_V2.1	99.68	9.89	97.8	84.39	2.73	3.03773
1225	ADSP_Discovery	Baylor	Illumina HiSeq 2000	Nimblegen_VCRome_V2.1	99.68	4.72	98.22	84.9	2.81	3.09429
1226	ADSP_Discovery	Baylor	Illumina HiSeq 2000	Nimblegen_VCRome_V2.1	99.68	3.53	98.26	85.1	2.81	3.07886
1227	ADSP_Discovery	Baylor	Illumina HiSeq 2000	Nimblegen_VCRome_V2.1	99.68	12.46	97.54	85.46	2.71	3.08799
1228	ADSP_Discovery	Baylor	Illumina HiSeq 2000	Nimblegen_VCRome_V2.1	99.68	9.09	98.56	87.87	2.79	3.06299
1229	ADSP_Discovery	Baylor	Illumina HiSeq 2000	Nimblegen_VCRome_V2.1	99.68	6.8	98.15	85.2	2.71	3.00257
1230	ADSP_Discovery	Baylor	Illumina HiSeq 2000	Nimblegen_VCRome_V2.1	99.68	3.38	98.47	85.81	2.76	3.07108
1231	ADSP_Discovery	Baylor	Illumina HiSeq 2000	Nimblegen_VCRome_V2.1	99.68	6.18	98.29	87.29	2.82	3.06126
1232	ADSP_Discovery	Baylor	Illumina HiSeq 2000	Nimblegen_VCRome_V2.1	99.68	5.29	98.39	85.28	2.79	3.06842
1233	ADSP_Discovery	Baylor	Illumina HiSeq 2000	Nimblegen_VCRome_V2.1	99.68	7.81	97.3	88.58	2.8	3.05391
1234	ADSP_Discovery	Baylor	Illumina HiSeq 2000	Nimblegen_VCRome_V2.1	99.68	3.65	98.58	85.77	2.67	3.04398
1235	ADSP_Discovery	Baylor	Illumina HiSeq 2000	Nimblegen_VCRome_V2.1	99.68	2.94	97.75	82.44	2.76	3.01466
1236	ADSP_Discovery	Baylor	Illumina HiSeq 2000	Nimblegen_VCRome_V2.1	99.68	4.33	98.41	85.17	2.72	3.1375
1237	ADSP_Discovery	Baylor	Illumina HiSeq 2000	Nimblegen_VCRome_V2.1	99.68	3.77	98.34	84.98	2.78	3.04984
1238	ADSP_Discovery	Baylor	Illumina HiSeq 2000	Nimblegen_VCRome_V2.1	99.68	3.55	98.35	84.89	2.78	3.03899
1239	ADSP_Discovery	Baylor	Illumina HiSeq 2000	Nimblegen_VCRome_V2.1	99.68	3.39	98.33	85.81	2.72	3.13818
1240	ADSP_Discovery	Baylor	Illumina HiSeq 2000	Nimblegen_VCRome_V2.1	99.68	4.36	98.48	84.87	2.72	3.05742
1241	ADSP_Discovery	Baylor	Illumina HiSeq 2000	Nimblegen_VCRome_V2.1	99.68	4.47	98.36	85.61	2.76	3.06804
1242	ADSP_Discovery	Baylor	Illumina HiSeq 2000	Nimblegen_VCRome_V2.1	99.68	7.53	97.47	85.64	2.82	3.05629
1243	ADSP_Discovery	Baylor	Illumina HiSeq 2000	Nimblegen_VCRome_V2.1	99.68	4.05	98.52	85.53	2.64	3.06629
1244	ADSP_Discovery	Baylor	Illumina HiSeq 2000	Nimblegen_VCRome_V2.1	99.68	3.41	98.51	85.61	2.84	3.0843
1245	ADSP_Discovery	Baylor	Illumina HiSeq 2000	Nimblegen_VCRome_V2.1	99.68	4.27	98.5	87.18	2.72	3.05849
1246	ADSP_Discovery	Baylor	Illumina HiSeq 2000	Nimblegen_VCRome_V2.1	99.68	3.13	98.59	83.74	2.77	3.02008
1247	ADSP_Discovery	Baylor	Illumina HiSeq 2000	Nimblegen_VCRome_V2.1	99.68	4.76	98.5	85.91	2.78	3.00837
1248	ADSP_Discovery	Baylor	Illumina HiSeq 2000	Nimblegen_VCRome_V2.1	99.68	2.88	98.48	86.54	2.78	3.06561
1249	ADSP_Discovery	Baylor	Illumina HiSeq 2000	Nimblegen_VCRome_V2.1	99.68	6.33	98.2	87.88	2.76	3.06094
1250	ADSP_Discovery	Baylor	Illumina HiSeq 2000	Nimblegen_VCRome_V2.1	99.68	6.62	98.29	87.57	2.85	3.11851
1251	ADSP_Discovery	Baylor	Illumina HiSeq 2000	Nimblegen_VCRome_V2.1	99.68	9.72	98.43	87.65	2.85	3.10699
1252	ADSP_Discovery	Baylor	Illumina HiSeq 2000	Nimblegen_VCRome_V2.1	99.68	3.97	98.51	86.14	2.73	3.03239
1253	ADSP_Discovery	Baylor	Illumina HiSeq 2000	Nimblegen_VCRome_V2.1	99.68	3.98	98.6	85.97	2.82	3.04142
1254	ADSP_Discovery	Baylor	Illumina HiSeq 2000	Nimblegen_VCRome_V2.1	99.68	4.46	98.51	85.64	2.74	3.01897
1255	ADSP_Discovery	Baylor	Illumina HiSeq 2000	Nimblegen_VCRome_V2.1	99.68	2.7	98.37	85.92	2.78	3.0389
1256	ADSP_Discovery	Baylor	Illumina HiSeq 2000	Nimblegen_VCRome_V2.1	99.68	6.74	98.25	87.66	2.85	3.04957
1257	ADSP_Discovery	Baylor	Illumina HiSeq 2000	Nimblegen_VCRome_V2.1	99.68	2.46	98.43	85.25	2.8	3.07476
1258	ADSP_Discovery	Baylor	Illumina HiSeq 2000	Nimblegen_VCRome_V2.1	99.68	8.13	98.19	86.85	2.63	2.91552
1259	ADSP_Discovery	Baylor	Illumina HiSeq 2000	Nimblegen_VCRome_V2.1	99.68	3.2	98.25	83.81	2.82	3.08623
1260	ADSP_Discovery	Baylor	Illumina HiSeq 2000	Nimblegen_VCRome_V2.1	99.68	3.64	98.31	82.66	2.78	3.09479
1261	ADSP_Discovery	Baylor	Illumina HiSeq 2000	Nimblegen_VCRome_V2.1	99.68	3.03	98.52	85.54	2.75	3.0092
1262	ADSP_Discovery	Baylor	Illumina HiSeq 2000	Nimblegen_VCRome_V2.1	99.68	4.98	98.59	85.28	2.8	3.09921
1263	ADSP_Discovery	Baylor	Illumina HiSeq 2000	Nimblegen_VCRome_V2.1	99.68	2.76	98.69	87.5	2.78	3.05507
1264	ADSP_Discovery	Baylor	Illumina HiSeq 2000	Nimblegen_VCRome_V2.1	99.68	2.93	98.38	85.67	2.82	3.06857
1265	ADSP_Discovery	Baylor	Illumina HiSeq 2000	Nimblegen_VCRome_V2.1	99.68	3.04	98.17	86.2	2.77	3.08812
1266	ADSP_Discovery	Baylor	Illumina HiSeq 2000	Nimblegen_VCRome_V2.1	99.68	4.27	98.45	85.45	2.76	3.03783
1267	ADSP_Discovery	Baylor	Illumina HiSeq 2000	Nimblegen_VCRome_V2.1	99.68	5.22	97.94	85.2	2.71	3.06735
1268	ADSP_Discovery	Baylor	Illumina HiSeq 2000	Nimblegen_VCRome_V2.1	99.68	3.58	98.75	85.82	2.72	3.09322
1269	ADSP_Discovery	Baylor	Illumina HiSeq 2000	Nimblegen_VCRome_V2.1	99.68	4.01	98.6	85.68	2.75	3.00326
1270	ADSP_Discovery	Baylor	Illumina HiSeq 2000	Nimblegen_VCRome_V2.1	99.68	3.3	98.44	84.98	2.67	2.99429
1271	ADSP_Discovery	Baylor	Illumina HiSeq 2000	Nimblegen_VCRome_V2.1	99.68	7.31	98.12	87.44	2.81	3.14958
1272	ADSP_Discovery	Baylor	Illumina HiSeq 2000	Nimblegen_VCRome_V2.1	99.68	7.71	98.06	87.37	2.83	3.11193
1273	ADSP_Discovery	Baylor	Illumina HiSeq 2000	Nimblegen_VCRome_V2.1	99.68	7.96	98.14	87.34	2.78	3.05587
1274	ADSP_Discovery	Baylor	Illumina HiSeq 2000	Nimblegen_VCRome_V2.1	99.68	8.37	98.49	87.85	2.84	3.1306
1275	ADSP_Discovery	Baylor	Illumina HiSeq 2000	Nimblegen_VCRome_V2.1	99.68	7.94	98.5	87.67	2.85	3.12687
1276	ADSP_Discovery	Baylor	Illumina HiSeq 2000	Nimblegen_VCRome_V2.1	99.68	7.1	97.96	87.29	2.76	3.05324
1277	ADSP_Discovery	Baylor	Illumina HiSeq 2000	Nimblegen_VCRome_V2.1	99.68	8.45	98.03	85.35	2.62	3.05958
1278	ADSP_Discovery	Baylor	Illumina HiSeq 2000	Nimblegen_VCRome_V2.1	99.69	3.88	98.41	81.77	2.71	3.1117
1279	ADSP_Discovery	Baylor	Illumina HiSeq 2000	Nimblegen_VCRome_V2.1	99.69	3.28	98.55	85.28	2.79	3.05015
1280	ADSP_Discovery	Baylor	Illumina HiSeq 2000	Nimblegen_VCRome_V2.1	99.69	5.39	98.07	86.94	2.86	3.09913
1281	ADSP_Discovery	Baylor	Illumina HiSeq 2000	Nimblegen_VCRome_V2.1	99.69	3.46	98.19	85.26	2.78	3.109
1282	ADSP_Discovery	Baylor	Illumina HiSeq 2000	Nimblegen_VCRome_V2.1	99.69	10.52	98.23	86.66	2.82	3.09711
1283	ADSP_Discovery	Baylor	Illumina HiSeq 2000	Nimblegen_VCRome_V2.1	99.69	4.11	98.6	85.41	2.76	3.06105
1284	ADSP_Discovery	Baylor	Illumina HiSeq 2000	Nimblegen_VCRome_V2.1	99.69	4.55	98.62	86.84	2.88	3.11085
1285	ADSP_Discovery	Baylor	Illumina HiSeq 2000	Nimblegen_VCRome_V2.1	99.69	6.96	98.14	87.56	2.82	3.04347
1286	ADSP_Discovery	Baylor	Illumina HiSeq 2000	Nimblegen_VCRome_V2.1	99.69	4.33	98.44	84.23	2.81	3.07469
1287	ADSP_Discovery	Baylor	Illumina HiSeq 2000	Nimblegen_VCRome_V2.1	99.69	9.34	98.17	84.49	2.79	3.0374
1288	ADSP_Discovery	Baylor	Illumina HiSeq 2000	Nimblegen_VCRome_V2.1	99.69	7.17	98.55	87.23	2.82	3.05248
1289	ADSP_Discovery	Baylor	Illumina HiSeq 2000	Nimblegen_VCRome_V2.1	99.69	4.05	95.87	85.03	2.71	3.05508
1290	ADSP_Discovery	Baylor	Illumina HiSeq 2000	Nimblegen_VCRome_V2.1	99.69	4.71	98.35	86	2.84	3.10938
1291	ADSP_Discovery	Baylor	Illumina HiSeq 2000	Nimblegen_VCRome_V2.1	99.69	6.05	98.52	87.28	2.82	3.04631
1292	ADSP_Discovery	Baylor	Illumina HiSeq 2000	Nimblegen_VCRome_V2.1	99.69	5.61	98.41	87.19	2.87	3.13146
1293	ADSP_Discovery	Baylor	Illumina HiSeq 2000	Nimblegen_VCRome_V2.1	99.69	2.33	98.05	86.61	2.78	3.06024
1294	ADSP_Discovery	Baylor	Illumina HiSeq 2000	Nimblegen_VCRome_V2.1	99.69	3.42	97.71	84.53	2.81	3.10136
1295	ADSP_Discovery	Baylor	Illumina HiSeq 2000	Nimblegen_VCRome_V2.1	99.69	3.42	98.26	85.53	2.75	3.05565
1296	ADSP_Discovery	Baylor	Illumina HiSeq 2000	Nimblegen_VCRome_V2.1	99.69	3.47	98.69	86.44	2.75	3.06229
1297	ADSP_Discovery	Baylor	Illumina HiSeq 2000	Nimblegen_VCRome_V2.1	99.69	3.85	98.41	86.53	2.77	3.07385
1298	ADSP_Discovery	Baylor	Illumina HiSeq 2000	Nimblegen_VCRome_V2.1	99.69	6.81	98.43	88.13	2.74	2.97917
1299	ADSP_Discovery	Baylor	Illumina HiSeq 2000	Nimblegen_VCRome_V2.1	99.69	3.34	98.47	83.83	2.79	3.0173
1300	ADSP_Discovery	Baylor	Illumina HiSeq 2000	Nimblegen_VCRome_V2.1	99.69	3.72	98.7	86.66	2.77	3.03278
1301	ADSP_Discovery	Baylor	Illumina HiSeq 2000	Nimblegen_VCRome_V2.1	99.69	3.17	98.8	85.3	2.82	3.08125
1302	ADSP_Discovery	Baylor	Illumina HiSeq 2000	Nimblegen_VCRome_V2.1	99.69	3.27	98.62	84.27	2.82	3.06316
1303	ADSP_Discovery	Baylor	Illumina HiSeq 2000	Nimblegen_VCRome_V2.1	99.69	4.26	98.56	86.66	2.76	2.99947
1304	ADSP_Discovery	Baylor	Illumina HiSeq 2000	Nimblegen_VCRome_V2.1	99.69	3.78	98.24	85.31	2.8	3.05807
1305	ADSP_Discovery	Baylor	Illumina HiSeq 2000	Nimblegen_VCRome_V2.1	99.69	3.38	98.19	85.45	2.77	3.01744
1306	ADSP_Discovery	Baylor	Illumina HiSeq 2000	Nimblegen_VCRome_V2.1	99.69	3.41	98.22	84.58	2.83	3.10684
1307	ADSP_Discovery	Baylor	Illumina HiSeq 2000	Nimblegen_VCRome_V2.1	99.69	4	98.82	86.45	2.8	3.0511
1308	ADSP_Discovery	Baylor	Illumina HiSeq 2000	Nimblegen_VCRome_V2.1	99.69	5.78	98.16	86.83	2.85	3.09772
1309	ADSP_Discovery	Baylor	Illumina HiSeq 2000	Nimblegen_VCRome_V2.1	99.69	5.48	98.39	87.21	2.85	3.04973
1310	ADSP_Discovery	Baylor	Illumina HiSeq 2000	Nimblegen_VCRome_V2.1	99.69	3.14	98.31	86.19	2.77	3.03876
1311	ADSP_Discovery	Baylor	Illumina HiSeq 2000	Nimblegen_VCRome_V2.1	99.69	3.54	98.55	84.55	2.8	3.0272
1312	ADSP_Discovery	Baylor	Illumina HiSeq 2000	Nimblegen_VCRome_V2.1	99.69	2.14	98.74	87.43	2.79	3.12267
1313	ADSP_Discovery	Baylor	Illumina HiSeq 2000	Nimblegen_VCRome_V2.1	99.69	4.16	98.62	84.7	2.79	3.06681
1314	ADSP_Discovery	Baylor	Illumina HiSeq 2000	Nimblegen_VCRome_V2.1	99.69	3.1	98.46	86.05	2.82	3.08491
1315	ADSP_Discovery	Baylor	Illumina HiSeq 2000	Nimblegen_VCRome_V2.1	99.69	2.68	98.67	86	2.77	3.03033
1316	ADSP_Discovery	Baylor	Illumina HiSeq 2000	Nimblegen_VCRome_V2.1	99.69	2.88	98.42	85.84	2.74	2.96923
1317	ADSP_Discovery	Baylor	Illumina HiSeq 2000	Nimblegen_VCRome_V2.1	99.69	3.12	98.31	86.36	2.8	3.01828
1318	ADSP_Discovery	Baylor	Illumina HiSeq 2000	Nimblegen_VCRome_V2.1	99.69	4.39	98.56	85.26	2.71	2.99771
1319	ADSP_Discovery	Baylor	Illumina HiSeq 2000	Nimblegen_VCRome_V2.1	99.69	3.1	98.42	86.87	2.8	2.99987
1320	ADSP_Discovery	Baylor	Illumina HiSeq 2000	Nimblegen_VCRome_V2.1	99.69	3.95	98.57	85.75	2.79	3.05266
1321	ADSP_Discovery	Baylor	Illumina HiSeq 2000	Nimblegen_VCRome_V2.1	99.69	2.67	98.6	86.3	2.79	2.9779
1322	ADSP_Discovery	Baylor	Illumina HiSeq 2000	Nimblegen_VCRome_V2.1	99.69	3.18	98.9	84.78	2.81	3.01771
1323	ADSP_Discovery	Baylor	Illumina HiSeq 2000	Nimblegen_VCRome_V2.1	99.69	2.12	98.36	87.36	2.8	3.04331
1324	ADSP_Discovery	Baylor	Illumina HiSeq 2000	Nimblegen_VCRome_V2.1	99.69	2.4	98.36	85.24	2.79	3.02967
1325	ADSP_Discovery	Baylor	Illumina HiSeq 2000	Nimblegen_VCRome_V2.1	99.69	2.94	98.39	85.62	2.8	3.04096
1326	ADSP_Discovery	Baylor	Illumina HiSeq 2000	Nimblegen_VCRome_V2.1	99.69	3.77	98.61	85.65	2.84	3.08043
1327	ADSP_Discovery	Baylor	Illumina HiSeq 2000	Nimblegen_VCRome_V2.1	99.69	3.65	98.32	85.09	2.74	3.03298
1328	ADSP_Discovery	Baylor	Illumina HiSeq 2000	Nimblegen_VCRome_V2.1	99.69	9.5	98.52	87.68	2.82	3.05232
1329	ADSP_Discovery	Baylor	Illumina HiSeq 2000	Nimblegen_VCRome_V2.1	99.69	2.78	98.47	86.17	2.77	3.0693
1330	ADSP_Discovery	Baylor	Illumina HiSeq 2000	Nimblegen_VCRome_V2.1	99.69	4.13	98.49	85.84	2.82	3.04895
1331	ADSP_Discovery	Baylor	Illumina HiSeq 2000	Nimblegen_VCRome_V2.1	99.69	4.15	98.51	85.84	2.69	3.00747
1332	ADSP_Discovery	Baylor	Illumina HiSeq 2000	Nimblegen_VCRome_V2.1	99.69	3.12	98.67	84.16	2.77	3.06951
1333	ADSP_Discovery	Baylor	Illumina HiSeq 2000	Nimblegen_VCRome_V2.1	99.69	7.76	98.14	86.52	2.78	3.08122
1334	ADSP_Discovery	Baylor	Illumina HiSeq 2000	Nimblegen_VCRome_V2.1	99.69	3.89	98.52	84.35	2.79	3.00644
1335	ADSP_Discovery	Baylor	Illumina HiSeq 2000	Nimblegen_VCRome_V2.1	99.69	3.51	98.65	85.85	2.85	3.08274
1336	ADSP_Discovery	Baylor	Illumina HiSeq 2000	Nimblegen_VCRome_V2.1	99.69	5.18	98.35	86.14	2.32	3.10969
1337	ADSP_Discovery	Baylor	Illumina HiSeq 2000	Nimblegen_VCRome_V2.1	99.69	3.66	98.54	86.18	2.76	3.05212
1338	ADSP_Discovery	Baylor	Illumina HiSeq 2000	Nimblegen_VCRome_V2.1	99.69	3.99	98.26	84.14	2.76	3.09723
1339	ADSP_Discovery	Baylor	Illumina HiSeq 2000	Nimblegen_VCRome_V2.1	99.69	3.05	98.51	84.24	2.71	3.10867
1340	ADSP_Discovery	Baylor	Illumina HiSeq 2000	Nimblegen_VCRome_V2.1	99.69	5.04	98.31	83.95	2.69	3.09888
1341	ADSP_Discovery	Baylor	Illumina HiSeq 2000	Nimblegen_VCRome_V2.1	99.69	3.21	98.25	84.92	2.73	3.00358
1342	ADSP_Discovery	Baylor	Illumina HiSeq 2000	Nimblegen_VCRome_V2.1	99.69	4.17	98.33	80.26	2.72	3.07617
1343	ADSP_Discovery	Baylor	Illumina HiSeq 2000	Nimblegen_VCRome_V2.1	99.69	7.1	97.81	87.38	2.76	3.08599
1344	ADSP_Discovery	Baylor	Illumina HiSeq 2000	Nimblegen_VCRome_V2.1	99.7	3.66	96.98	83.32	2.8	3.04072
1345	ADSP_Discovery	Baylor	Illumina HiSeq 2000	Nimblegen_VCRome_V2.1	99.7	3.4	95.08	85.75	2.66	3.04923
1346	ADSP_Discovery	Baylor	Illumina HiSeq 2000	Nimblegen_VCRome_V2.1	99.7	7.08	98.52	86.9	2.82	3.10565
1347	ADSP_Discovery	Baylor	Illumina HiSeq 2000	Nimblegen_VCRome_V2.1	99.7	4.33	98.48	85.33	2.73	3.01294
1348	ADSP_Discovery	Baylor	Illumina HiSeq 2000	Nimblegen_VCRome_V2.1	99.7	4.49	98.62	85.78	2.78	3.01882
1349	ADSP_Discovery	Baylor	Illumina HiSeq 2000	Nimblegen_VCRome_V2.1	99.7	5.42	98.68	86.77	2.78	3.04099
1350	ADSP_Discovery	Baylor	Illumina HiSeq 2000	Nimblegen_VCRome_V2.1	99.7	4.9	98.53	84.5	2.75	3.01933
1351	ADSP_Discovery	Baylor	Illumina HiSeq 2000	Nimblegen_VCRome_V2.1	99.7	2.96	98.34	85.92	2.76	3.01302
1352	ADSP_Discovery	Baylor	Illumina HiSeq 2000	Nimblegen_VCRome_V2.1	99.7	3.72	98.56	85.27	2.77	3.05392
1353	ADSP_Discovery	Baylor	Illumina HiSeq 2000	Nimblegen_VCRome_V2.1	99.7	4.24	97.83	84.63	2.77	3.03037
1354	ADSP_Discovery	Baylor	Illumina HiSeq 2000	Nimblegen_VCRome_V2.1	99.7	2.88	98.36	86.06	2.72	3.09873
1355	ADSP_Discovery	Baylor	Illumina HiSeq 2000	Nimblegen_VCRome_V2.1	99.7	3.52	98.34	85.26	2.78	3.06458
1356	ADSP_Discovery	Baylor	Illumina HiSeq 2000	Nimblegen_VCRome_V2.1	99.7	4.1	98.37	85.43	2.77	3.03947
1357	ADSP_Discovery	Baylor	Illumina HiSeq 2000	Nimblegen_VCRome_V2.1	99.7	8.05	98.52	88.24	2.81	3.06689
1358	ADSP_Discovery	Baylor	Illumina HiSeq 2000	Nimblegen_VCRome_V2.1	99.7	5.57	98.24	88.34	2.77	3.0269
1359	ADSP_Discovery	Baylor	Illumina HiSeq 2000	Nimblegen_VCRome_V2.1	99.7	4.17	98.33	85.99	2.76	3.14444
1360	ADSP_Discovery	Baylor	Illumina HiSeq 2000	Nimblegen_VCRome_V2.1	99.7	4.59	98.37	85.78	2.81	3.12293
1361	ADSP_Discovery	Baylor	Illumina HiSeq 2000	Nimblegen_VCRome_V2.1	99.7	3.2	98.4	83.64	2.69	3.04254
1362	ADSP_Discovery	Baylor	Illumina HiSeq 2000	Nimblegen_VCRome_V2.1	99.7	3.25	98.32	86.51	2.7	3.04762
1363	ADSP_Discovery	Baylor	Illumina HiSeq 2000	Nimblegen_VCRome_V2.1	99.7	3.72	98.51	85.85	2.74	3.07461
1364	ADSP_Discovery	Baylor	Illumina HiSeq 2000	Nimblegen_VCRome_V2.1	99.7	3.21	98.62	86.79	2.75	3.10525
1365	ADSP_Discovery	Baylor	Illumina HiSeq 2000	Nimblegen_VCRome_V2.1	99.7	3.03	91.29	85.82	2.75	3.08391
1366	ADSP_Discovery	Baylor	Illumina HiSeq 2000	Nimblegen_VCRome_V2.1	99.7	3.4	97.72	84.76	2.77	3.07917
1367	ADSP_Discovery	Baylor	Illumina HiSeq 2000	Nimblegen_VCRome_V2.1	99.7	3.11	98.63	85.73	2.75	3.01531
1368	ADSP_Discovery	Baylor	Illumina HiSeq 2000	Nimblegen_VCRome_V2.1	99.7	3.27	98.43	85.06	2.75	2.99847
1369	ADSP_Discovery	Baylor	Illumina HiSeq 2000	Nimblegen_VCRome_V2.1	99.7	4.06	98.45	86.4	2.76	3.02993
1370	ADSP_Discovery	Baylor	Illumina HiSeq 2000	Nimblegen_VCRome_V2.1	99.7	3.74	98.5	84.78	2.8	3.0618
1371	ADSP_Discovery	Baylor	Illumina HiSeq 2000	Nimblegen_VCRome_V2.1	99.7	4.07	98.78	86.35	2.79	3.05001
1372	ADSP_Discovery	Baylor	Illumina HiSeq 2000	Nimblegen_VCRome_V2.1	99.7	4.16	97.89	83.86	2.7	3.06278
1373	ADSP_Discovery	Baylor	Illumina HiSeq 2000	Nimblegen_VCRome_V2.1	99.7	3.8	97.87	82.96	2.62	3.06596
1374	ADSP_Discovery	Baylor	Illumina HiSeq 2000	Nimblegen_VCRome_V2.1	99.7	2.37	98.71	85.39	2.75	3.04099
1375	ADSP_Discovery	Baylor	Illumina HiSeq 2000	Nimblegen_VCRome_V2.1	99.7	3.99	98.5	86.41	2.79	3.03794
1376	ADSP_Discovery	Baylor	Illumina HiSeq 2000	Nimblegen_VCRome_V2.1	99.7	3.84	98.25	86.07	2.79	3.02203
1377	ADSP_Discovery	Baylor	Illumina HiSeq 2000	Nimblegen_VCRome_V2.1	99.7	4.3	98.55	86.69	2.81	3.08518
1378	ADSP_Discovery	Baylor	Illumina HiSeq 2000	Nimblegen_VCRome_V2.1	99.7	2.63	98.2	85.89	2.78	3.01003
1379	ADSP_Discovery	Baylor	Illumina HiSeq 2000	Nimblegen_VCRome_V2.1	99.7	2.07	97.44	86.83	2.74	3.02595
1380	ADSP_Discovery	Baylor	Illumina HiSeq 2000	Nimblegen_VCRome_V2.1	99.7	2.85	98.42	85.65	2.77	3.02361
1381	ADSP_Discovery	Baylor	Illumina HiSeq 2000	Nimblegen_VCRome_V2.1	99.7	3.94	98.37	86.74	2.79	3.03324
1382	ADSP_Discovery	Baylor	Illumina HiSeq 2000	Nimblegen_VCRome_V2.1	99.7	1.89	98.48	87.11	2.74	3.05128
1383	ADSP_Discovery	Baylor	Illumina HiSeq 2000	Nimblegen_VCRome_V2.1	99.7	3.43	98.27	86.3	2.81	3.02347
1384	ADSP_Discovery	Baylor	Illumina HiSeq 2000	Nimblegen_VCRome_V2.1	99.7	3.06	98.9	86.75	2.82	3.03224
1385	ADSP_Discovery	Baylor	Illumina HiSeq 2000	Nimblegen_VCRome_V2.1	99.7	2.95	98.7	85.91	2.79	3.03656
1386	ADSP_Discovery	Baylor	Illumina HiSeq 2000	Nimblegen_VCRome_V2.1	99.7	3.53	98.46	81.92	2.79	3.05993
1387	ADSP_Discovery	Baylor	Illumina HiSeq 2000	Nimblegen_VCRome_V2.1	99.7	5.26	98.44	85.4	2.78	3.01014
1388	ADSP_Discovery	Baylor	Illumina HiSeq 2000	Nimblegen_VCRome_V2.1	99.7	3.14	98.28	85.93	2.77	3.04761
1389	ADSP_Discovery	Baylor	Illumina HiSeq 2000	Nimblegen_VCRome_V2.1	99.7	4.23	98.55	85.62	2.75	3.06939
1390	ADSP_Discovery	Baylor	Illumina HiSeq 2000	Nimblegen_VCRome_V2.1	99.7	3.15	98.85	85.46	2.85	3.10554
1391	ADSP_Discovery	Baylor	Illumina HiSeq 2000	Nimblegen_VCRome_V2.1	99.7	3.91	98.21	86.12	2.81	2.98913
1392	ADSP_Discovery	Baylor	Illumina HiSeq 2000	Nimblegen_VCRome_V2.1	99.7	2.83	98.5	85.81	2.75	3.10067
1393	ADSP_Discovery	Baylor	Illumina HiSeq 2000	Nimblegen_VCRome_V2.1	99.7	3.09	98.41	86.11	2.82	3.05336
1394	ADSP_Discovery	Baylor	Illumina HiSeq 2000	Nimblegen_VCRome_V2.1	99.7	5.22	98.52	85.68	2.79	3.06652
1395	ADSP_Discovery	Baylor	Illumina HiSeq 2000	Nimblegen_VCRome_V2.1	99.7	2.86	98.56	84.65	2.78	3.03834
1396	ADSP_Discovery	Baylor	Illumina HiSeq 2000	Nimblegen_VCRome_V2.1	99.7	2.6	98.67	86.51	2.8	3.02448
1397	ADSP_Discovery	Baylor	Illumina HiSeq 2000	Nimblegen_VCRome_V2.1	99.7	3.22	98.68	85.8	2.76	3.07169
1398	ADSP_Discovery	Baylor	Illumina HiSeq 2000	Nimblegen_VCRome_V2.1	99.7	3.57	98.4	85.27	2.77	2.99187
1399	ADSP_Discovery	Baylor	Illumina HiSeq 2000	Nimblegen_VCRome_V2.1	99.7	3.77	98.74	86.31	2.77	3.05222
1400	ADSP_Discovery	Baylor	Illumina HiSeq 2000	Nimblegen_VCRome_V2.1	99.7	2.09	98.67	90.43	2.72	3.0189
1401	ADSP_Discovery	Baylor	Illumina HiSeq 2000	Nimblegen_VCRome_V2.1	99.7	5.33	98.52	85.11	2.11	3.03929
1402	ADSP_Discovery	Baylor	Illumina HiSeq 2000	Nimblegen_VCRome_V2.1	99.7	2.51	98.41	86.22	2.79	3.03575
1403	ADSP_Discovery	Baylor	Illumina HiSeq 2000	Nimblegen_VCRome_V2.1	99.7	4.4	98.46	86.37	2.77	3.01904
1404	ADSP_Discovery	Baylor	Illumina HiSeq 2000	Nimblegen_VCRome_V2.1	99.7	3.12	98.45	85.85	2.71	3.0405
1405	ADSP_Discovery	Baylor	Illumina HiSeq 2000	Nimblegen_VCRome_V2.1	99.7	3.23	98.6	85.66	2.83	3.10161
1406	ADSP_Discovery	Baylor	Illumina HiSeq 2000	Nimblegen_VCRome_V2.1	99.7	2.99	98.44	84.86	2.72	3.00771
1407	ADSP_Discovery	Baylor	Illumina HiSeq 2000	Nimblegen_VCRome_V2.1	99.7	3.04	98.75	85.79	2.76	3.02453
1408	ADSP_Discovery	Baylor	Illumina HiSeq 2000	Nimblegen_VCRome_V2.1	99.7	3.26	98.6	83.6	2.76	3.04347
1409	ADSP_Discovery	Baylor	Illumina HiSeq 2000	Nimblegen_VCRome_V2.1	99.7	8.03	97.94	86.82	2.8	3.09661
1410	ADSP_Discovery	Baylor	Illumina HiSeq 2000	Nimblegen_VCRome_V2.1	99.7	6.72	98.08	87.04	2.83	3.15357
1411	ADSP_Discovery	Baylor	Illumina HiSeq 2000	Nimblegen_VCRome_V2.1	99.7	3.82	97.72	83.61	2.76	3.01466
1412	ADSP_Discovery	Baylor	Illumina HiSeq 2000	Nimblegen_VCRome_V2.1	99.7	3.66	98.27	85.17	2.74	3.01636
1413	ADSP_Discovery	Baylor	Illumina HiSeq 2000	Nimblegen_VCRome_V2.1	99.7	5.11	98.64	85.45	2.78	3.00892
1414	ADSP_Discovery	Baylor	Illumina HiSeq 2000	Nimblegen_VCRome_V2.1	99.7	4.27	98.34	86.08	2.7	3.06535
1415	ADSP_Discovery	Baylor	Illumina HiSeq 2000	Nimblegen_VCRome_V2.1	99.7	9.19	98.28	87.39	2.82	3.0446
1416	ADSP_Discovery	Baylor	Illumina HiSeq 2000	Nimblegen_VCRome_V2.1	99.7	3.57	98.53	83.44	2.67	3.01496
1417	ADSP_Discovery	Baylor	Illumina HiSeq 2000	Nimblegen_VCRome_V2.1	99.7	3.18	98.67	84.19	2.75	3.09031
1418	ADSP_Discovery	Baylor	Illumina HiSeq 2000	Nimblegen_VCRome_V2.1	99.7	3.37	98.58	84.5	2.68	3.01039
1419	ADSP_Discovery	Baylor	Illumina HiSeq 2000	Nimblegen_VCRome_V2.1	99.7	6.54	98.19	86.89	2.8	3.05701
1420	ADSP_Discovery	Baylor	Illumina HiSeq 2000	Nimblegen_VCRome_V2.1	99.71	3.7	98.61	84.71	2.8	3.08147
1421	ADSP_Discovery	Baylor	Illumina HiSeq 2000	Nimblegen_VCRome_V2.1	99.71	3.63	98.6	85.17	2.84	3.09139
1422	ADSP_Discovery	Baylor	Illumina HiSeq 2000	Nimblegen_VCRome_V2.1	99.71	4.22	98.59	84.98	2.8	3.02594
1423	ADSP_Discovery	Baylor	Illumina HiSeq 2000	Nimblegen_VCRome_V2.1	99.71	5.58	98.55	86.31	2.78	3.04174
1424	ADSP_Discovery	Baylor	Illumina HiSeq 2000	Nimblegen_VCRome_V2.1	99.71	3.27	98.3	85.11	2.84	3.08143
1425	ADSP_Discovery	Baylor	Illumina HiSeq 2000	Nimblegen_VCRome_V2.1	99.71	3.9	98.43	85.33	2.77	3.05302
1426	ADSP_Discovery	Baylor	Illumina HiSeq 2000	Nimblegen_VCRome_V2.1	99.71	8.01	98.33	86.32	2.79	3.06942
1427	ADSP_Discovery	Baylor	Illumina HiSeq 2000	Nimblegen_VCRome_V2.1	99.71	9.88	98.54	87.8	2.86	3.08846
1428	ADSP_Discovery	Baylor	Illumina HiSeq 2000	Nimblegen_VCRome_V2.1	99.71	4.37	97.78	83.75	2.84	3.10279
1429	ADSP_Discovery	Baylor	Illumina HiSeq 2000	Nimblegen_VCRome_V2.1	99.71	3.4	97.87	84.82	2.82	3.09467
1430	ADSP_Discovery	Baylor	Illumina HiSeq 2000	Nimblegen_VCRome_V2.1	99.71	3.4	97.79	81.61	2.72	2.99189
1431	ADSP_Discovery	Baylor	Illumina HiSeq 2000	Nimblegen_VCRome_V2.1	99.71	5.1	98.73	86.62	2.8	3.05802
1432	ADSP_Discovery	Baylor	Illumina HiSeq 2000	Nimblegen_VCRome_V2.1	99.71	8.18	98.31	86.12	2.74	3.0325
1433	ADSP_Discovery	Baylor	Illumina HiSeq 2000	Nimblegen_VCRome_V2.1	99.71	6.59	98.54	88.34	2.82	3.0483
1434	ADSP_Discovery	Baylor	Illumina HiSeq 2000	Nimblegen_VCRome_V2.1	99.71	7.91	98.41	88.11	2.82	3.04628
1435	ADSP_Discovery	Baylor	Illumina HiSeq 2000	Nimblegen_VCRome_V2.1	99.71	4.57	98.33	85.95	2.78	3.08712
1436	ADSP_Discovery	Baylor	Illumina HiSeq 2000	Nimblegen_VCRome_V2.1	99.71	6.53	98.52	88.3	2.91	3.10556
1437	ADSP_Discovery	Baylor	Illumina HiSeq 2000	Nimblegen_VCRome_V2.1	99.71	8.05	98.74	88.74	2.75	3.14699
1438	ADSP_Discovery	Baylor	Illumina HiSeq 2000	Nimblegen_VCRome_V2.1	99.71	3.72	98.49	85.45	2.78	3.06158
1439	ADSP_Discovery	Baylor	Illumina HiSeq 2000	Nimblegen_VCRome_V2.1	99.71	2.47	98.44	86.07	2.72	3.01683
1440	ADSP_Discovery	Baylor	Illumina HiSeq 2000	Nimblegen_VCRome_V2.1	99.71	2.73	98.42	83.32	2.71	3.07405
1441	ADSP_Discovery	Baylor	Illumina HiSeq 2000	Nimblegen_VCRome_V2.1	99.71	3.58	98.51	85.74	2.72	2.98191
1442	ADSP_Discovery	Baylor	Illumina HiSeq 2000	Nimblegen_VCRome_V2.1	99.71	3.47	98.48	84.99	2.65	3.01339
1443	ADSP_Discovery	Baylor	Illumina HiSeq 2000	Nimblegen_VCRome_V2.1	99.71	2.76	98.5	83.14	2.74	3.06968
1444	ADSP_Discovery	Baylor	Illumina HiSeq 2000	Nimblegen_VCRome_V2.1	99.71	3.62	98.54	85.87	2.69	3.0144
1445	ADSP_Discovery	Baylor	Illumina HiSeq 2000	Nimblegen_VCRome_V2.1	99.71	2.87	98.48	82.72	2.78	3.05394
1446	ADSP_Discovery	Baylor	Illumina HiSeq 2000	Nimblegen_VCRome_V2.1	99.71	3.86	98.39	85.2	2.75	3.01692
1447	ADSP_Discovery	Baylor	Illumina HiSeq 2000	Nimblegen_VCRome_V2.1	99.71	3.62	98.67	84.43	2.8	3.08359
1448	ADSP_Discovery	Baylor	Illumina HiSeq 2000	Nimblegen_VCRome_V2.1	99.71	3.67	98.44	84.45	2.78	3.05317
1449	ADSP_Discovery	Baylor	Illumina HiSeq 2000	Nimblegen_VCRome_V2.1	99.71	4.26	98.53	84.13	2.75	3.0205
1450	ADSP_Discovery	Baylor	Illumina HiSeq 2000	Nimblegen_VCRome_V2.1	99.71	4.38	98.79	86.37	2.81	3.02703
1451	ADSP_Discovery	Baylor	Illumina HiSeq 2000	Nimblegen_VCRome_V2.1	99.71	4.45	98.58	86.28	2.81	3.09563
1452	ADSP_Discovery	Baylor	Illumina HiSeq 2000	Nimblegen_VCRome_V2.1	99.71	4.2	98.39	86.13	2.81	3.03211
1453	ADSP_Discovery	Baylor	Illumina HiSeq 2000	Nimblegen_VCRome_V2.1	99.71	3.94	98.42	86.22	2.8	3.05692
1454	ADSP_Discovery	Baylor	Illumina HiSeq 2000	Nimblegen_VCRome_V2.1	99.71	3.84	98.7	85.63	2.72	3.04974
1455	ADSP_Discovery	Baylor	Illumina HiSeq 2000	Nimblegen_VCRome_V2.1	99.71	4.2	98.55	86.35	2.76	2.99195
1456	ADSP_Discovery	Baylor	Illumina HiSeq 2000	Nimblegen_VCRome_V2.1	99.71	3.97	98.73	86.95	2.8	3.07079
1457	ADSP_Discovery	Baylor	Illumina HiSeq 2000	Nimblegen_VCRome_V2.1	99.71	3.92	98.38	82.37	2.74	3.04885
1458	ADSP_Discovery	Baylor	Illumina HiSeq 2000	Nimblegen_VCRome_V2.1	99.71	4.23	98.56	84.58	2.74	3.05997
1459	ADSP_Discovery	Baylor	Illumina HiSeq 2000	Nimblegen_VCRome_V2.1	99.71	2.99	98.31	86.73	2.81	3.05417
1460	ADSP_Discovery	Baylor	Illumina HiSeq 2000	Nimblegen_VCRome_V2.1	99.71	2.93	98.43	85.72	2.78	2.99569
1461	ADSP_Discovery	Baylor	Illumina HiSeq 2000	Nimblegen_VCRome_V2.1	99.71	3.28	98.33	85.12	2.8	3.05621
1462	ADSP_Discovery	Baylor	Illumina HiSeq 2000	Nimblegen_VCRome_V2.1	99.71	3.47	98.49	85.09	2.82	3.01301
1463	ADSP_Discovery	Baylor	Illumina HiSeq 2000	Nimblegen_VCRome_V2.1	99.71	3.16	98.36	85.18	2.79	3.02119
1464	ADSP_Discovery	Baylor	Illumina HiSeq 2000	Nimblegen_VCRome_V2.1	99.71	3.97	98.69	86.36	2.77	3.00883
1465	ADSP_Discovery	Baylor	Illumina HiSeq 2000	Nimblegen_VCRome_V2.1	99.71	2.93	98.38	85.43	2.83	3.02906
1466	ADSP_Discovery	Baylor	Illumina HiSeq 2000	Nimblegen_VCRome_V2.1	99.71	3.58	98.55	86.37	2.81	3.0652
1467	ADSP_Discovery	Baylor	Illumina HiSeq 2000	Nimblegen_VCRome_V2.1	99.71	2.45	98.36	86.12	2.78	2.98797
1468	ADSP_Discovery	Baylor	Illumina HiSeq 2000	Nimblegen_VCRome_V2.1	99.71	2.93	98.22	85.7	2.79	3.04709
1469	ADSP_Discovery	Baylor	Illumina HiSeq 2000	Nimblegen_VCRome_V2.1	99.71	2.85	98.72	86.47	2.81	3.04901
1470	ADSP_Discovery	Baylor	Illumina HiSeq 2000	Nimblegen_VCRome_V2.1	99.71	4.34	98.51	86.77	2.78	3.00899
1471	ADSP_Discovery	Baylor	Illumina HiSeq 2000	Nimblegen_VCRome_V2.1	99.71	3.06	98.39	86.07	2.78	3.10544
1472	ADSP_Discovery	Baylor	Illumina HiSeq 2000	Nimblegen_VCRome_V2.1	99.71	3.51	98.01	84.9	2.77	3.00763
1473	ADSP_Discovery	Baylor	Illumina HiSeq 2000	Nimblegen_VCRome_V2.1	99.71	4.66	98.69	85.98	2.77	2.99521
1474	ADSP_Discovery	Baylor	Illumina HiSeq 2000	Nimblegen_VCRome_V2.1	99.71	7.08	98.36	87.59	2.79	3.05269
1475	ADSP_Discovery	Baylor	Illumina HiSeq 2000	Nimblegen_VCRome_V2.1	99.71	6.48	98.19	87.93	2.84	3.06271
1476	ADSP_Discovery	Baylor	Illumina HiSeq 2000	Nimblegen_VCRome_V2.1	99.71	3.05	98.7	84.98	2.85	3.06561
1477	ADSP_Discovery	Baylor	Illumina HiSeq 2000	Nimblegen_VCRome_V2.1	99.71	3.11	97.79	84.9	2.78	3.07992
1478	ADSP_Discovery	Baylor	Illumina HiSeq 2000	Nimblegen_VCRome_V2.1	99.71	4.32	98.45	85.4	2.74	3.0283
1479	ADSP_Discovery	Baylor	Illumina HiSeq 2000	Nimblegen_VCRome_V2.1	99.71	4.16	98.48	85.91	2.73	3.04455
1480	ADSP_Discovery	Baylor	Illumina HiSeq 2000	Nimblegen_VCRome_V2.1	99.71	4.35	98.76	86.48	2.75	2.97127
1481	ADSP_Discovery	Baylor	Illumina HiSeq 2000	Nimblegen_VCRome_V2.1	99.71	4.37	98.59	86.49	2.76	3.02823
1482	ADSP_Discovery	Baylor	Illumina HiSeq 2000	Nimblegen_VCRome_V2.1	99.71	2.67	98.36	86.21	2.81	3.03842
1483	ADSP_Discovery	Baylor	Illumina HiSeq 2000	Nimblegen_VCRome_V2.1	99.71	2.55	98.06	85.19	2.76	3.0828
1484	ADSP_Discovery	Baylor	Illumina HiSeq 2000	Nimblegen_VCRome_V2.1	99.71	2.87	98.6	85.96	2.8	3.01511
1485	ADSP_Discovery	Baylor	Illumina HiSeq 2000	Nimblegen_VCRome_V2.1	99.71	2.65	97.55	85.45	2.75	3.06487
1486	ADSP_Discovery	Baylor	Illumina HiSeq 2000	Nimblegen_VCRome_V2.1	99.71	2.86	98.53	85.91	2.77	3.06344
1487	ADSP_Discovery	Baylor	Illumina HiSeq 2000	Nimblegen_VCRome_V2.1	99.71	2.38	98.28	85.28	2.81	3.04732
1488	ADSP_Discovery	Baylor	Illumina HiSeq 2000	Nimblegen_VCRome_V2.1	99.71	4.3	98.65	85.37	2.76	3.00569
1489	ADSP_Discovery	Baylor	Illumina HiSeq 2000	Nimblegen_VCRome_V2.1	99.71	4.91	98.33	83.27	2.39	3.05618
1490	ADSP_Discovery	Baylor	Illumina HiSeq 2000	Nimblegen_VCRome_V2.1	99.71	4.55	98.48	85.7	2.73	2.97794
1491	ADSP_Discovery	Baylor	Illumina HiSeq 2000	Nimblegen_VCRome_V2.1	99.71	4.84	98.14	86.2	2.78	3.02732
1492	ADSP_Discovery	Baylor	Illumina HiSeq 2000	Nimblegen_VCRome_V2.1	99.71	3.21	98.5	85.79	2.82	3.07714
1493	ADSP_Discovery	Baylor	Illumina HiSeq 2000	Nimblegen_VCRome_V2.1	99.71	4.71	98.51	86.35	2.71	2.97232
1494	ADSP_Discovery	Baylor	Illumina HiSeq 2000	Nimblegen_VCRome_V2.1	99.71	4.88	98.62	86.06	2.79	3.03357
1495	ADSP_Discovery	Baylor	Illumina HiSeq 2000	Nimblegen_VCRome_V2.1	99.71	3.39	97.92	86.13	2.8	3.06707
1496	ADSP_Discovery	Baylor	Illumina HiSeq 2000	Nimblegen_VCRome_V2.1	99.71	3.36	98.4	86.69	2.76	3.00895
1497	ADSP_Discovery	Baylor	Illumina HiSeq 2000	Nimblegen_VCRome_V2.1	99.71	3.66	98.48	86.03	2.76	3.02372
1498	ADSP_Discovery	Baylor	Illumina HiSeq 2000	Nimblegen_VCRome_V2.1	99.71	3.47	98.59	86.3	2.71	3.03202
1499	ADSP_Discovery	Baylor	Illumina HiSeq 2000	Nimblegen_VCRome_V2.1	99.71	3.04	98.52	85.03	2.77	3.0609
1500	ADSP_Discovery	Baylor	Illumina HiSeq 2000	Nimblegen_VCRome_V2.1	99.71	3.78	98.27	85.81	2.77	3.04096
1501	ADSP_Discovery	Baylor	Illumina HiSeq 2000	Nimblegen_VCRome_V2.1	99.71	3.97	98.32	85.19	2.67	2.98773
1502	ADSP_Discovery	Baylor	Illumina HiSeq 2000	Nimblegen_VCRome_V2.1	99.71	3.41	98.39	84.42	2.76	3.02942
1503	ADSP_Discovery	Baylor	Illumina HiSeq 2000	Nimblegen_VCRome_V2.1	99.71	7.18	98.2	87.94	2.81	3.08428
1504	ADSP_Discovery	Baylor	Illumina HiSeq 2000	Nimblegen_VCRome_V2.1	99.71	4.22	98.66	85.66	2.75	3.02295
1505	ADSP_Discovery	Baylor	Illumina HiSeq 2000	Nimblegen_VCRome_V2.1	99.71	3.41	98.55	85.96	2.78	3.0578
1506	ADSP_Discovery	Baylor	Illumina HiSeq 2000	Nimblegen_VCRome_V2.1	99.71	3.63	98.36	86.01	2.74	3.00811
1507	ADSP_Discovery	Baylor	Illumina HiSeq 2000	Nimblegen_VCRome_V2.1	99.71	3.01	98.36	84.98	2.77	3.07163
1508	ADSP_Discovery	Baylor	Illumina HiSeq 2000	Nimblegen_VCRome_V2.1	99.71	3.13	98.66	85.8	2.75	3.0438
1509	ADSP_Discovery	Baylor	Illumina HiSeq 2000	Nimblegen_VCRome_V2.1	99.71	4.12	98.5	86.1	2.72	3.09427
1510	ADSP_Discovery	Baylor	Illumina HiSeq 2000	Nimblegen_VCRome_V2.1	99.71	8.09	98.72	87.81	2.76	3.09462
1511	ADSP_Discovery	Baylor	Illumina HiSeq 2000	Nimblegen_VCRome_V2.1	99.71	8.65	98.66	85.52	2.7	3.10089
1512	ADSP_Discovery	Baylor	Illumina HiSeq 2000	Nimblegen_VCRome_V2.1	99.71	8.73	98.53	85.18	2.69	3.05033
1513	ADSP_Discovery	Baylor	Illumina HiSeq 2000	Nimblegen_VCRome_V2.1	99.71	7.75	98.02	87.24	2.8	3.08678
1514	ADSP_Discovery	Baylor	Illumina HiSeq 2000	Nimblegen_VCRome_V2.1	99.71	5.06	98.33	84.1	2.76	3.08529
1515	ADSP_Discovery	Baylor	Illumina HiSeq 2000	Nimblegen_VCRome_V2.1	99.71	8.12	98.33	86.84	2.85	3.08548
1516	ADSP_Discovery	Baylor	Illumina HiSeq 2000	Nimblegen_VCRome_V2.1	99.72	3.98	98.62	84.97	2.77	3.09002
1517	ADSP_Discovery	Baylor	Illumina HiSeq 2000	Nimblegen_VCRome_V2.1	99.72	8.98	98.6	87.43	2.83	3.04435
1518	ADSP_Discovery	Baylor	Illumina HiSeq 2000	Nimblegen_VCRome_V2.1	99.72	5.17	97.86	84.9	2.75	2.99802
1519	ADSP_Discovery	Baylor	Illumina HiSeq 2000	Nimblegen_VCRome_V2.1	99.72	4.2	98.42	84.09	2.78	3.03642
1520	ADSP_Discovery	Baylor	Illumina HiSeq 2000	Nimblegen_VCRome_V2.1	99.72	3.63	96.43	83.95	2.74	3.09656
1521	ADSP_Discovery	Baylor	Illumina HiSeq 2000	Nimblegen_VCRome_V2.1	99.72	5.88	98.6	88.26	2.82	3.04413
1522	ADSP_Discovery	Baylor	Illumina HiSeq 2000	Nimblegen_VCRome_V2.1	99.72	5.93	98.43	87.43	2.81	3.14335
1523	ADSP_Discovery	Baylor	Illumina HiSeq 2000	Nimblegen_VCRome_V2.1	99.72	5.21	98.35	87.54	2.76	3.00901
1524	ADSP_Discovery	Baylor	Illumina HiSeq 2000	Nimblegen_VCRome_V2.1	99.72	1.93	97.91	86.25	2.89	3.10919
1525	ADSP_Discovery	Baylor	Illumina HiSeq 2000	Nimblegen_VCRome_V2.1	99.72	7.41	98.25	86.94	2.77	2.99045
1526	ADSP_Discovery	Baylor	Illumina HiSeq 2000	Nimblegen_VCRome_V2.1	99.72	7.85	98.84	88.75	2.82	3.12115
1527	ADSP_Discovery	Baylor	Illumina HiSeq 2000	Nimblegen_VCRome_V2.1	99.72	7.3	98.65	88.25	2.75	3.06101
1528	ADSP_Discovery	Baylor	Illumina HiSeq 2000	Nimblegen_VCRome_V2.1	99.72	2.76	98.55	83.51	2.77	3.08486
1529	ADSP_Discovery	Baylor	Illumina HiSeq 2000	Nimblegen_VCRome_V2.1	99.72	3.74	98.47	85.77	2.76	3.05006
1530	ADSP_Discovery	Baylor	Illumina HiSeq 2000	Nimblegen_VCRome_V2.1	99.72	2.96	98.52	84.83	2.72	3.08761
1531	ADSP_Discovery	Baylor	Illumina HiSeq 2000	Nimblegen_VCRome_V2.1	99.72	3.37	97.81	85.48	2.73	3.01131
1532	ADSP_Discovery	Baylor	Illumina HiSeq 2000	Nimblegen_VCRome_V2.1	99.72	3.63	98.62	82.44	2.77	3.0749
1533	ADSP_Discovery	Baylor	Illumina HiSeq 2000	Nimblegen_VCRome_V2.1	99.72	3.67	98.44	86.13	2.77	3.07458
1534	ADSP_Discovery	Baylor	Illumina HiSeq 2000	Nimblegen_VCRome_V2.1	99.72	4.06	98.4	86.64	2.78	3.07224
1535	ADSP_Discovery	Baylor	Illumina HiSeq 2000	Nimblegen_VCRome_V2.1	99.72	4.44	98.71	86.61	2.8	3.02754
1536	ADSP_Discovery	Baylor	Illumina HiSeq 2000	Nimblegen_VCRome_V2.1	99.72	4.47	97.6	85.24	2.73	3.03041
1537	ADSP_Discovery	Baylor	Illumina HiSeq 2000	Nimblegen_VCRome_V2.1	99.72	3.86	98.68	86.92	2.85	3.09988
1538	ADSP_Discovery	Baylor	Illumina HiSeq 2000	Nimblegen_VCRome_V2.1	99.72	3.19	98.47	83.93	2.71	3.02263
1539	ADSP_Discovery	Baylor	Illumina HiSeq 2000	Nimblegen_VCRome_V2.1	99.72	4.39	98.43	85.62	2.77	3.0041
1540	ADSP_Discovery	Baylor	Illumina HiSeq 2000	Nimblegen_VCRome_V2.1	99.72	4.01	98.24	86.78	2.76	3.04372
1541	ADSP_Discovery	Baylor	Illumina HiSeq 2000	Nimblegen_VCRome_V2.1	99.72	2.81	98.61	86.66	2.77	3.00386
1542	ADSP_Discovery	Baylor	Illumina HiSeq 2000	Nimblegen_VCRome_V2.1	99.72	3.56	98.54	86.62	2.77	3.04052
1543	ADSP_Discovery	Baylor	Illumina HiSeq 2000	Nimblegen_VCRome_V2.1	99.72	3.83	98.49	85.63	2.83	3.03824
1544	ADSP_Discovery	Baylor	Illumina HiSeq 2000	Nimblegen_VCRome_V2.1	99.72	3.25	98.74	85.02	2.85	3.13282
1545	ADSP_Discovery	Baylor	Illumina HiSeq 2000	Nimblegen_VCRome_V2.1	99.72	3.6	98.53	85.27	2.86	3.06436
1546	ADSP_Discovery	Baylor	Illumina HiSeq 2000	Nimblegen_VCRome_V2.1	99.72	2.55	98.82	86.71	2.8	3.05398
1547	ADSP_Discovery	Baylor	Illumina HiSeq 2000	Nimblegen_VCRome_V2.1	99.72	3.03	98.6	87.51	2.79	3.07931
1548	ADSP_Discovery	Baylor	Illumina HiSeq 2000	Nimblegen_VCRome_V2.1	99.72	2.81	98.69	85.62	2.81	3.06651
1549	ADSP_Discovery	Baylor	Illumina HiSeq 2000	Nimblegen_VCRome_V2.1	99.72	3.89	98.64	82.83	2.79	3.07516
1550	ADSP_Discovery	Baylor	Illumina HiSeq 2000	Nimblegen_VCRome_V2.1	99.72	2.92	98.69	86.77	2.77	3.06146
1551	ADSP_Discovery	Baylor	Illumina HiSeq 2000	Nimblegen_VCRome_V2.1	99.72	2.8	98.44	86.11	2.8	3.04176
1552	ADSP_Discovery	Baylor	Illumina HiSeq 2000	Nimblegen_VCRome_V2.1	99.72	3.8	98.44	86.43	2.84	3.09645
1553	ADSP_Discovery	Baylor	Illumina HiSeq 2000	Nimblegen_VCRome_V2.1	99.72	4.18	98.59	86.34	2.72	2.94923
1554	ADSP_Discovery	Baylor	Illumina HiSeq 2000	Nimblegen_VCRome_V2.1	99.72	3.75	97.99	83.58	2.76	3.01034
1555	ADSP_Discovery	Baylor	Illumina HiSeq 2000	Nimblegen_VCRome_V2.1	99.72	3.37	98	85.04	2.79	3.10882
1556	ADSP_Discovery	Baylor	Illumina HiSeq 2000	Nimblegen_VCRome_V2.1	99.72	4.08	98.57	85.53	2.75	3.02934
1557	ADSP_Discovery	Baylor	Illumina HiSeq 2000	Nimblegen_VCRome_V2.1	99.72	2.84	98.71	86.19	2.8	3.0217
1558	ADSP_Discovery	Baylor	Illumina HiSeq 2000	Nimblegen_VCRome_V2.1	99.72	2.38	98.36	86.15	2.75	3.04051
1559	ADSP_Discovery	Baylor	Illumina HiSeq 2000	Nimblegen_VCRome_V2.1	99.72	4.44	98.18	83.01	2.79	3.04415
1560	ADSP_Discovery	Baylor	Illumina HiSeq 2000	Nimblegen_VCRome_V2.1	99.72	3	98.51	86.33	2.83	3.0365
1561	ADSP_Discovery	Baylor	Illumina HiSeq 2000	Nimblegen_VCRome_V2.1	99.72	2.83	98.53	86.22	2.72	3.05623
1562	ADSP_Discovery	Baylor	Illumina HiSeq 2000	Nimblegen_VCRome_V2.1	99.72	3.62	97.8	85.73	2.83	3.08714
1563	ADSP_Discovery	Baylor	Illumina HiSeq 2000	Nimblegen_VCRome_V2.1	99.72	3.79	98.72	86.28	2.81	3.03336
1564	ADSP_Discovery	Baylor	Illumina HiSeq 2000	Nimblegen_VCRome_V2.1	99.72	4.37	98.46	86.42	2.76	3.00175
1565	ADSP_Discovery	Baylor	Illumina HiSeq 2000	Nimblegen_VCRome_V2.1	99.72	5.12	98.52	85.27	2.8	3.07504
1566	ADSP_Discovery	Baylor	Illumina HiSeq 2000	Nimblegen_VCRome_V2.1	99.72	3.88	98.22	85	2.76	3.02228
1567	ADSP_Discovery	Baylor	Illumina HiSeq 2000	Nimblegen_VCRome_V2.1	99.72	2.41	98.47	85.37	2.77	3.0441
1568	ADSP_Discovery	Baylor	Illumina HiSeq 2000	Nimblegen_VCRome_V2.1	99.72	2.66	98.73	86.18	2.79	3.08541
1569	ADSP_Discovery	Baylor	Illumina HiSeq 2000	Nimblegen_VCRome_V2.1	99.72	3.13	98.31	85.6	2.78	3.05625
1570	ADSP_Discovery	Baylor	Illumina HiSeq 2000	Nimblegen_VCRome_V2.1	99.72	3.68	98.56	85.23	2.76	3.0401
1571	ADSP_Discovery	Baylor	Illumina HiSeq 2000	Nimblegen_VCRome_V2.1	99.72	4.33	98.69	84.46	2.74	3.00081
1572	ADSP_Discovery	Baylor	Illumina HiSeq 2000	Nimblegen_VCRome_V2.1	99.72	3.81	97.96	86.34	2.8	3.07769
1573	ADSP_Discovery	Baylor	Illumina HiSeq 2000	Nimblegen_VCRome_V2.1	99.72	3.57	98.6	82.3	2.78	3.10757
1574	ADSP_Discovery	Baylor	Illumina HiSeq 2000	Nimblegen_VCRome_V2.1	99.72	3.81	98.66	86.69	2.76	3.02131
1575	ADSP_Discovery	Baylor	Illumina HiSeq 2000	Nimblegen_VCRome_V2.1	99.72	4.18	98.6	86.31	2.78	3.01537
1576	ADSP_Discovery	Baylor	Illumina HiSeq 2000	Nimblegen_VCRome_V2.1	99.72	4.9	98.56	85.74	2.72	2.95488
1577	ADSP_Discovery	Baylor	Illumina HiSeq 2000	Nimblegen_VCRome_V2.1	99.72	3.42	98.47	86.54	2.75	3.01176
1578	ADSP_Discovery	Baylor	Illumina HiSeq 2000	Nimblegen_VCRome_V2.1	99.72	2.98	97.69	83.68	2.72	3.07886
1579	ADSP_Discovery	Baylor	Illumina HiSeq 2000	Nimblegen_VCRome_V2.1	99.72	3.1	98.65	84.5	2.72	3.03853
1580	ADSP_Discovery	Baylor	Illumina HiSeq 2000	Nimblegen_VCRome_V2.1	99.72	3.33	98.81	85.5	2.79	3.05708
1581	ADSP_Discovery	Baylor	Illumina HiSeq 2000	Nimblegen_VCRome_V2.1	99.72	4.14	98.65	84.67	2.8	3.063
1582	ADSP_Discovery	Baylor	Illumina HiSeq 2000	Nimblegen_VCRome_V2.1	99.72	7.84	98.13	87.45	2.78	3.0762
1583	ADSP_Discovery	Baylor	Illumina HiSeq 2000	Nimblegen_VCRome_V2.1	99.72	6.65	98.25	87.17	2.81	3.09934
1584	ADSP_Discovery	Baylor	Illumina HiSeq 2000	Nimblegen_VCRome_V2.1	99.72	8.1	98.39	87.49	2.82	3.11041
1585	ADSP_Discovery	Baylor	Illumina HiSeq 2000	Nimblegen_VCRome_V2.1	99.72	3.1	97.53	85.08	2.76	2.99684
1586	ADSP_Discovery	Baylor	Illumina HiSeq 2000	Nimblegen_VCRome_V2.1	99.72	6.64	97.96	86.03	2.79	3.04642
1587	ADSP_Discovery	Baylor	Illumina HiSeq 2000	Nimblegen_VCRome_V2.1	99.72	6.67	98.17	86.75	2.76	3.07062
1588	ADSP_Discovery	Baylor	Illumina HiSeq 2000	Nimblegen_VCRome_V2.1	99.72	7.85	98.45	87.49	2.76	3.08115
1589	ADSP_Discovery	Baylor	Illumina HiSeq 2000	Nimblegen_VCRome_V2.1	99.72	7.71	98.06	87.39	2.79	3.11476
1590	ADSP_Discovery	Baylor	Illumina HiSeq 2000	Nimblegen_VCRome_V2.1	99.72	3.44	97.87	84.84	2.74	2.95934
1591	ADSP_Discovery	Baylor	Illumina HiSeq 2000	Nimblegen_VCRome_V2.1	99.72	3.87	98.61	83.46	2.82	3.03408
1592	ADSP_Discovery	Baylor	Illumina HiSeq 2000	Nimblegen_VCRome_V2.1	99.72	5.14	98.42	84.03	2.71	3.08922
1593	ADSP_Discovery	Baylor	Illumina HiSeq 2000	Nimblegen_VCRome_V2.1	99.72	5.18	98.38	84.18	2.67	3.04748
1594	ADSP_Discovery	Baylor	Illumina HiSeq 2000	Nimblegen_VCRome_V2.1	99.72	3.72	98.72	84.87	2.76	3.04377
1595	ADSP_Discovery	Baylor	Illumina HiSeq 2000	Nimblegen_VCRome_V2.1	99.72	3.07	97.93	83.64	2.75	3.05494
1596	ADSP_Discovery	Baylor	Illumina HiSeq 2000	Nimblegen_VCRome_V2.1	99.73	4.07	98.13	85.14	2.82	3.08184
1597	ADSP_Discovery	Baylor	Illumina HiSeq 2000	Nimblegen_VCRome_V2.1	99.73	9.73	98.89	86.76	2.79	3.1391
1598	ADSP_Discovery	Baylor	Illumina HiSeq 2000	Nimblegen_VCRome_V2.1	99.73	8.72	98.65	87.05	2.84	3.05565
1599	ADSP_Discovery	Baylor	Illumina HiSeq 2000	Nimblegen_VCRome_V2.1	99.73	4.12	98.48	85.15	2.83	3.07313
1600	ADSP_Discovery	Baylor	Illumina HiSeq 2000	Nimblegen_VCRome_V2.1	99.73	4.34	98.52	85.4	2.85	3.09479
1601	ADSP_Discovery	Baylor	Illumina HiSeq 2000	Nimblegen_VCRome_V2.1	99.73	6.69	98.54	87.93	2.83	3.04442
1602	ADSP_Discovery	Baylor	Illumina HiSeq 2000	Nimblegen_VCRome_V2.1	99.73	5.8	98.41	87.27	2.84	3.09374
1603	ADSP_Discovery	Baylor	Illumina HiSeq 2000	Nimblegen_VCRome_V2.1	99.73	2.46	98.02	86.14	2.79	3.06309
1604	ADSP_Discovery	Baylor	Illumina HiSeq 2000	Nimblegen_VCRome_V2.1	99.73	5.75	98.5	88.16	2.85	3.06585
1605	ADSP_Discovery	Baylor	Illumina HiSeq 2000	Nimblegen_VCRome_V2.1	99.73	4.47	98.38	86.06	2.79	3.14324
1606	ADSP_Discovery	Baylor	Illumina HiSeq 2000	Nimblegen_VCRome_V2.1	99.73	5.63	98.5	88.27	2.82	3.04542
1607	ADSP_Discovery	Baylor	Illumina HiSeq 2000	Nimblegen_VCRome_V2.1	99.73	7.62	98.47	88.16	2.83	3.05136
1608	ADSP_Discovery	Baylor	Illumina HiSeq 2000	Nimblegen_VCRome_V2.1	99.73	5.18	98.5	87.9	2.9	3.08806
1609	ADSP_Discovery	Baylor	Illumina HiSeq 2000	Nimblegen_VCRome_V2.1	99.73	2.94	98.4	84.72	2.69	3.11691
1610	ADSP_Discovery	Baylor	Illumina HiSeq 2000	Nimblegen_VCRome_V2.1	99.73	2.38	98.25	86.04	2.68	3.0335
1611	ADSP_Discovery	Baylor	Illumina HiSeq 2000	Nimblegen_VCRome_V2.1	99.73	2.69	97.85	85.86	2.75	3.0749
1612	ADSP_Discovery	Baylor	Illumina HiSeq 2000	Nimblegen_VCRome_V2.1	99.73	3.03	97.8	83.13	2.81	3.04919
1613	ADSP_Discovery	Baylor	Illumina HiSeq 2000	Nimblegen_VCRome_V2.1	99.73	2.98	98.38	83.49	2.74	2.98422
1614	ADSP_Discovery	Baylor	Illumina HiSeq 2000	Nimblegen_VCRome_V2.1	99.73	3.51	98.38	84.38	2.77	3.03978
1615	ADSP_Discovery	Baylor	Illumina HiSeq 2000	Nimblegen_VCRome_V2.1	99.73	3.32	98.51	83.64	2.73	3.0843
1616	ADSP_Discovery	Baylor	Illumina HiSeq 2000	Nimblegen_VCRome_V2.1	99.73	3.6	98.43	85.9	2.78	3.06767
1617	ADSP_Discovery	Baylor	Illumina HiSeq 2000	Nimblegen_VCRome_V2.1	99.73	3.84	98.46	84.34	2.8	3.07333
1618	ADSP_Discovery	Baylor	Illumina HiSeq 2000	Nimblegen_VCRome_V2.1	99.73	2.95	98.55	83.37	2.8	3.04952
1619	ADSP_Discovery	Baylor	Illumina HiSeq 2000	Nimblegen_VCRome_V2.1	99.73	3.51	98.71	83.16	2.74	3.01795
1620	ADSP_Discovery	Baylor	Illumina HiSeq 2000	Nimblegen_VCRome_V2.1	99.73	3.31	98.01	86.08	2.8	3.0744
1621	ADSP_Discovery	Baylor	Illumina HiSeq 2000	Nimblegen_VCRome_V2.1	99.73	3.66	98.69	85.43	2.72	3.077
1622	ADSP_Discovery	Baylor	Illumina HiSeq 2000	Nimblegen_VCRome_V2.1	99.73	3.67	98.47	85.11	2.78	3.06036
1623	ADSP_Discovery	Baylor	Illumina HiSeq 2000	Nimblegen_VCRome_V2.1	99.73	3.59	98.94	84.59	2.76	3.04876
1624	ADSP_Discovery	Baylor	Illumina HiSeq 2000	Nimblegen_VCRome_V2.1	99.73	4.5	98.54	86.14	2.81	3.06232
1625	ADSP_Discovery	Baylor	Illumina HiSeq 2000	Nimblegen_VCRome_V2.1	99.73	4.71	98.39	86.49	2.81	3.0614
1626	ADSP_Discovery	Baylor	Illumina HiSeq 2000	Nimblegen_VCRome_V2.1	99.73	3.79	98.49	86.19	2.8	3.03613
1627	ADSP_Discovery	Baylor	Illumina HiSeq 2000	Nimblegen_VCRome_V2.1	99.73	4.82	98.37	85.09	2.78	3.07167
1628	ADSP_Discovery	Baylor	Illumina HiSeq 2000	Nimblegen_VCRome_V2.1	99.73	4.76	98.68	85.74	2.77	2.96949
1629	ADSP_Discovery	Baylor	Illumina HiSeq 2000	Nimblegen_VCRome_V2.1	99.73	3.34	98.42	84.43	2.67	3.04014
1630	ADSP_Discovery	Baylor	Illumina HiSeq 2000	Nimblegen_VCRome_V2.1	99.73	5.12	95.6	85	2.77	3.02935
1631	ADSP_Discovery	Baylor	Illumina HiSeq 2000	Nimblegen_VCRome_V2.1	99.73	2.82	98.6	86.73	2.72	3.06639
1632	ADSP_Discovery	Baylor	Illumina HiSeq 2000	Nimblegen_VCRome_V2.1	99.73	2.82	98.83	85.93	2.8	3.11294
1633	ADSP_Discovery	Baylor	Illumina HiSeq 2000	Nimblegen_VCRome_V2.1	99.73	1.96	98.63	87.76	2.81	3.0528
1634	ADSP_Discovery	Baylor	Illumina HiSeq 2000	Nimblegen_VCRome_V2.1	99.73	3.09	98.69	86.69	2.77	2.97372
1635	ADSP_Discovery	Baylor	Illumina HiSeq 2000	Nimblegen_VCRome_V2.1	99.73	3.4	98.1	84.02	2.79	3.06638
1636	ADSP_Discovery	Baylor	Illumina HiSeq 2000	Nimblegen_VCRome_V2.1	99.73	2.97	98.59	86.78	2.75	3.01196
1637	ADSP_Discovery	Baylor	Illumina HiSeq 2000	Nimblegen_VCRome_V2.1	99.73	3.79	98.52	86.73	2.8	3.01338
1638	ADSP_Discovery	Baylor	Illumina HiSeq 2000	Nimblegen_VCRome_V2.1	99.73	2.87	98.72	86.94	2.79	3.03906
1639	ADSP_Discovery	Baylor	Illumina HiSeq 2000	Nimblegen_VCRome_V2.1	99.73	3.35	87.93	86.07	2.76	3.12007
1640	ADSP_Discovery	Baylor	Illumina HiSeq 2000	Nimblegen_VCRome_V2.1	99.73	6.13	98.28	87.22	2.8	3.06411
1641	ADSP_Discovery	Baylor	Illumina HiSeq 2000	Nimblegen_VCRome_V2.1	99.73	5.38	98.27	87.81	2.83	3.07213
1642	ADSP_Discovery	Baylor	Illumina HiSeq 2000	Nimblegen_VCRome_V2.1	99.73	4.29	98.45	85.62	2.81	3.04483
1643	ADSP_Discovery	Baylor	Illumina HiSeq 2000	Nimblegen_VCRome_V2.1	99.73	3.79	97.51	85.47	2.73	3.0353
1644	ADSP_Discovery	Baylor	Illumina HiSeq 2000	Nimblegen_VCRome_V2.1	99.73	3.11	98.54	85.14	2.79	3.01595
1645	ADSP_Discovery	Baylor	Illumina HiSeq 2000	Nimblegen_VCRome_V2.1	99.73	2.96	98.71	85.16	2.84	3.06491
1646	ADSP_Discovery	Baylor	Illumina HiSeq 2000	Nimblegen_VCRome_V2.1	99.73	3.48	98.79	84.49	2.81	3.06515
1647	ADSP_Discovery	Baylor	Illumina HiSeq 2000	Nimblegen_VCRome_V2.1	99.73	2.56	97.83	85.16	2.74	3.01847
1648	ADSP_Discovery	Baylor	Illumina HiSeq 2000	Nimblegen_VCRome_V2.1	99.73	3.27	98.39	85.25	2.74	3.03159
1649	ADSP_Discovery	Baylor	Illumina HiSeq 2000	Nimblegen_VCRome_V2.1	99.73	2.75	98.52	85.91	2.76	3.05417
1650	ADSP_Discovery	Baylor	Illumina HiSeq 2000	Nimblegen_VCRome_V2.1	99.73	3.12	98.42	86.55	2.8	3.01913
1651	ADSP_Discovery	Baylor	Illumina HiSeq 2000	Nimblegen_VCRome_V2.1	99.73	3.22	98.38	83.67	2.77	3.03857
1652	ADSP_Discovery	Baylor	Illumina HiSeq 2000	Nimblegen_VCRome_V2.1	99.73	3.41	98.62	86.62	2.83	3.02671
1653	ADSP_Discovery	Baylor	Illumina HiSeq 2000	Nimblegen_VCRome_V2.1	99.73	2.9	98.72	86.09	2.82	3.05985
1654	ADSP_Discovery	Baylor	Illumina HiSeq 2000	Nimblegen_VCRome_V2.1	99.73	3.22	98.74	86.23	2.76	3.04428
1655	ADSP_Discovery	Baylor	Illumina HiSeq 2000	Nimblegen_VCRome_V2.1	99.73	3.18	98.57	86.02	2.75	3.00139
1656	ADSP_Discovery	Baylor	Illumina HiSeq 2000	Nimblegen_VCRome_V2.1	99.73	4.43	98.41	86.69	2.81	3.02468
1657	ADSP_Discovery	Baylor	Illumina HiSeq 2000	Nimblegen_VCRome_V2.1	99.73	2.55	98.68	86.38	2.74	3.09023
1658	ADSP_Discovery	Baylor	Illumina HiSeq 2000	Nimblegen_VCRome_V2.1	99.73	2.55	98.5	85.1	2.77	3.01759
1659	ADSP_Discovery	Baylor	Illumina HiSeq 2000	Nimblegen_VCRome_V2.1	99.73	2.9	98.62	84.33	2.77	3.04021
1660	ADSP_Discovery	Baylor	Illumina HiSeq 2000	Nimblegen_VCRome_V2.1	99.73	2.67	98.56	86.15	2.79	3.01926
1661	ADSP_Discovery	Baylor	Illumina HiSeq 2000	Nimblegen_VCRome_V2.1	99.73	4.45	98.66	84.7	2.75	3.01767
1662	ADSP_Discovery	Baylor	Illumina HiSeq 2000	Nimblegen_VCRome_V2.1	99.73	3.68	98.71	86.2	2.76	3.02177
1663	ADSP_Discovery	Baylor	Illumina HiSeq 2000	Nimblegen_VCRome_V2.1	99.73	3.52	98.01	85.25	2.78	3.03165
1664	ADSP_Discovery	Baylor	Illumina HiSeq 2000	Nimblegen_VCRome_V2.1	99.73	3.37	98.57	87.27	2.73	2.99399
1665	ADSP_Discovery	Baylor	Illumina HiSeq 2000	Nimblegen_VCRome_V2.1	99.73	4.35	98.56	86.29	2.73	2.98573
1666	ADSP_Discovery	Baylor	Illumina HiSeq 2000	Nimblegen_VCRome_V2.1	99.73	3.88	98.48	84.78	2.65	2.90149
1667	ADSP_Discovery	Baylor	Illumina HiSeq 2000	Nimblegen_VCRome_V2.1	99.73	3.76	98.52	86.19	2.77	3.00109
1668	ADSP_Discovery	Baylor	Illumina HiSeq 2000	Nimblegen_VCRome_V2.1	99.73	3.46	98.7	85.8	2.75	2.98963
1669	ADSP_Discovery	Baylor	Illumina HiSeq 2000	Nimblegen_VCRome_V2.1	99.73	4.02	98.69	86.27	2.77	3.0461
1670	ADSP_Discovery	Baylor	Illumina HiSeq 2000	Nimblegen_VCRome_V2.1	99.73	6.86	98.12	87.06	2.79	3.05112
1671	ADSP_Discovery	Baylor	Illumina HiSeq 2000	Nimblegen_VCRome_V2.1	99.73	4.23	98.33	86.16	2.68	3.0785
1672	ADSP_Discovery	Baylor	Illumina HiSeq 2000	Nimblegen_VCRome_V2.1	99.73	7.64	98.1	87.54	2.76	3.07103
1673	ADSP_Discovery	Baylor	Illumina HiSeq 2000	Nimblegen_VCRome_V2.1	99.73	5.16	98.49	83.94	2.71	3.09301
1674	ADSP_Discovery	Baylor	Illumina HiSeq 2000	Nimblegen_VCRome_V2.1	99.73	7.72	98.44	87.08	2.83	3.10069
1675	ADSP_Discovery	Baylor	Illumina HiSeq 2000	Nimblegen_VCRome_V2.1	99.73	3.33	98.4	85.57	2.8	3.04947
1676	ADSP_Discovery	Baylor	Illumina HiSeq 2000	Nimblegen_VCRome_V2.1	99.74	7.36	98	85.44	2.74	3.0255
1677	ADSP_Discovery	Baylor	Illumina HiSeq 2000	Nimblegen_VCRome_V2.1	99.74	4.68	98.5	86.13	2.75	3.03412
1678	ADSP_Discovery	Baylor	Illumina HiSeq 2000	Nimblegen_VCRome_V2.1	99.74	3.43	97.72	84.1	2.78	3.06206
1679	ADSP_Discovery	Baylor	Illumina HiSeq 2000	Nimblegen_VCRome_V2.1	99.74	3.55	98.64	85.03	2.77	3.05265
1680	ADSP_Discovery	Baylor	Illumina HiSeq 2000	Nimblegen_VCRome_V2.1	99.74	4.62	98.63	85.92	2.78	3.06266
1681	ADSP_Discovery	Baylor	Illumina HiSeq 2000	Nimblegen_VCRome_V2.1	99.74	8.61	98.72	87.63	2.85	3.06179
1682	ADSP_Discovery	Baylor	Illumina HiSeq 2000	Nimblegen_VCRome_V2.1	99.74	5.17	98.56	84.98	2.79	3.03076
1683	ADSP_Discovery	Baylor	Illumina HiSeq 2000	Nimblegen_VCRome_V2.1	99.74	5.12	98.44	84.96	2.76	3.07192
1684	ADSP_Discovery	Baylor	Illumina HiSeq 2000	Nimblegen_VCRome_V2.1	99.74	3.06	98.52	85.31	2.8	3.04444
1685	ADSP_Discovery	Baylor	Illumina HiSeq 2000	Nimblegen_VCRome_V2.1	99.74	3.46	98.63	83.25	2.75	3.0967
1686	ADSP_Discovery	Baylor	Illumina HiSeq 2000	Nimblegen_VCRome_V2.1	99.74	6.26	98.36	87.44	2.87	3.09692
1687	ADSP_Discovery	Baylor	Illumina HiSeq 2000	Nimblegen_VCRome_V2.1	99.74	5.92	98.38	87.24	2.88	3.10447
1688	ADSP_Discovery	Baylor	Illumina HiSeq 2000	Nimblegen_VCRome_V2.1	99.74	5.93	98.59	88.04	2.81	3.04598
1689	ADSP_Discovery	Baylor	Illumina HiSeq 2000	Nimblegen_VCRome_V2.1	99.74	5.09	98.26	86.71	2.79	3.05052
1690	ADSP_Discovery	Baylor	Illumina HiSeq 2000	Nimblegen_VCRome_V2.1	99.74	4.82	98.53	85.4	2.77	3.03511
1691	ADSP_Discovery	Baylor	Illumina HiSeq 2000	Nimblegen_VCRome_V2.1	99.74	5.39	98.41	86.7	2.81	3.08562
1692	ADSP_Discovery	Baylor	Illumina HiSeq 2000	Nimblegen_VCRome_V2.1	99.74	3.43	97.85	85.03	2.76	3.01788
1693	ADSP_Discovery	Baylor	Illumina HiSeq 2000	Nimblegen_VCRome_V2.1	99.74	3.57	98.49	85.75	2.81	3.09786
1694	ADSP_Discovery	Baylor	Illumina HiSeq 2000	Nimblegen_VCRome_V2.1	99.74	2.76	98.59	84.36	2.71	3.1232
1695	ADSP_Discovery	Baylor	Illumina HiSeq 2000	Nimblegen_VCRome_V2.1	99.74	3.07	95.78	85.91	2.73	2.99529
1696	ADSP_Discovery	Baylor	Illumina HiSeq 2000	Nimblegen_VCRome_V2.1	99.74	3.2	98.41	83.75	2.77	3.0602
1697	ADSP_Discovery	Baylor	Illumina HiSeq 2000	Nimblegen_VCRome_V2.1	99.74	3.62	98.63	86.72	2.81	3.06625
1698	ADSP_Discovery	Baylor	Illumina HiSeq 2000	Nimblegen_VCRome_V2.1	99.74	3.55	95.18	86.09	2.79	3.08978
1699	ADSP_Discovery	Baylor	Illumina HiSeq 2000	Nimblegen_VCRome_V2.1	99.74	3.11	98.55	85.25	2.79	3.07918
1700	ADSP_Discovery	Baylor	Illumina HiSeq 2000	Nimblegen_VCRome_V2.1	99.74	3.6	98.73	85.73	2.72	3.01459
1701	ADSP_Discovery	Baylor	Illumina HiSeq 2000	Nimblegen_VCRome_V2.1	99.74	3.21	98.67	85.95	2.79	3.04029
1702	ADSP_Discovery	Baylor	Illumina HiSeq 2000	Nimblegen_VCRome_V2.1	99.74	3.81	98.59	85.24	2.71	3.04669
1703	ADSP_Discovery	Baylor	Illumina HiSeq 2000	Nimblegen_VCRome_V2.1	99.74	3.54	98.68	86.1	2.77	3.0077
1704	ADSP_Discovery	Baylor	Illumina HiSeq 2000	Nimblegen_VCRome_V2.1	99.74	3.28	98.61	85.61	2.73	3.01992
1705	ADSP_Discovery	Baylor	Illumina HiSeq 2000	Nimblegen_VCRome_V2.1	99.74	3.98	98.55	84.98	2.67	3.00358
1706	ADSP_Discovery	Baylor	Illumina HiSeq 2000	Nimblegen_VCRome_V2.1	99.74	4.58	98.61	85.68	2.73	3.06247
1707	ADSP_Discovery	Baylor	Illumina HiSeq 2000	Nimblegen_VCRome_V2.1	99.74	4.16	98.31	86.4	2.76	3.02396
1708	ADSP_Discovery	Baylor	Illumina HiSeq 2000	Nimblegen_VCRome_V2.1	99.74	3.95	98.51	86.61	2.72	3.00727
1709	ADSP_Discovery	Baylor	Illumina HiSeq 2000	Nimblegen_VCRome_V2.1	99.74	3.91	98.6	86.11	2.55	3.02026
1710	ADSP_Discovery	Baylor	Illumina HiSeq 2000	Nimblegen_VCRome_V2.1	99.74	3.99	98.67	86.93	2.78	3.07793
1711	ADSP_Discovery	Baylor	Illumina HiSeq 2000	Nimblegen_VCRome_V2.1	99.74	4.04	98.65	86.21	2.79	3.07156
1712	ADSP_Discovery	Baylor	Illumina HiSeq 2000	Nimblegen_VCRome_V2.1	99.74	4.79	98.61	84.56	2.67	3.02244
1713	ADSP_Discovery	Baylor	Illumina HiSeq 2000	Nimblegen_VCRome_V2.1	99.74	2.54	97.74	84.68	2.79	3.08294
1714	ADSP_Discovery	Baylor	Illumina HiSeq 2000	Nimblegen_VCRome_V2.1	99.74	3.93	98.57	86.98	2.79	3.00229
1715	ADSP_Discovery	Baylor	Illumina HiSeq 2000	Nimblegen_VCRome_V2.1	99.74	3.75	98.39	86.06	2.85	3.06348
1716	ADSP_Discovery	Baylor	Illumina HiSeq 2000	Nimblegen_VCRome_V2.1	99.74	3.46	98.6	86.82	2.82	3.02744
1717	ADSP_Discovery	Baylor	Illumina HiSeq 2000	Nimblegen_VCRome_V2.1	99.74	3.09	98.46	87.04	2.75	3.06101
1718	ADSP_Discovery	Baylor	Illumina HiSeq 2000	Nimblegen_VCRome_V2.1	99.74	4.04	98.35	86.04	2.81	3.084
1719	ADSP_Discovery	Baylor	Illumina HiSeq 2000	Nimblegen_VCRome_V2.1	99.74	3.17	98.73	85.15	2.79	3.08193
1720	ADSP_Discovery	Baylor	Illumina HiSeq 2000	Nimblegen_VCRome_V2.1	99.74	3.55	98.7	85.26	2.78	3.03086
1721	ADSP_Discovery	Baylor	Illumina HiSeq 2000	Nimblegen_VCRome_V2.1	99.74	2.84	98.49	85.92	2.81	3.05408
1722	ADSP_Discovery	Baylor	Illumina HiSeq 2000	Nimblegen_VCRome_V2.1	99.74	3.38	98.75	85.08	2.78	3.02239
1723	ADSP_Discovery	Baylor	Illumina HiSeq 2000	Nimblegen_VCRome_V2.1	99.74	7.28	98.75	87.89	2.79	3.11614
1724	ADSP_Discovery	Baylor	Illumina HiSeq 2000	Nimblegen_VCRome_V2.1	99.74	2.65	98.46	85.42	2.82	3.11172
1725	ADSP_Discovery	Baylor	Illumina HiSeq 2000	Nimblegen_VCRome_V2.1	99.74	2.54	98.65	85.86	2.76	3.08116
1726	ADSP_Discovery	Baylor	Illumina HiSeq 2000	Nimblegen_VCRome_V2.1	99.74	3.58	98.34	84.47	2.8	3.04516
1727	ADSP_Discovery	Baylor	Illumina HiSeq 2000	Nimblegen_VCRome_V2.1	99.74	3.65	98.63	86.94	2.81	3.03361
1728	ADSP_Discovery	Baylor	Illumina HiSeq 2000	Nimblegen_VCRome_V2.1	99.74	2.47	98.64	85.59	2.83	3.06493
1729	ADSP_Discovery	Baylor	Illumina HiSeq 2000	Nimblegen_VCRome_V2.1	99.74	4.69	98.33	81.15	1.75	3.01625
1730	ADSP_Discovery	Baylor	Illumina HiSeq 2000	Nimblegen_VCRome_V2.1	99.74	3.43	98.54	85.44	2.79	3.03928
1731	ADSP_Discovery	Baylor	Illumina HiSeq 2000	Nimblegen_VCRome_V2.1	99.74	3.2	98.14	86.58	2.78	3.04082
1732	ADSP_Discovery	Baylor	Illumina HiSeq 2000	Nimblegen_VCRome_V2.1	99.74	3.88	98.54	85.31	2.81	3.07789
1733	ADSP_Discovery	Baylor	Illumina HiSeq 2000	Nimblegen_VCRome_V2.1	99.74	3.04	98.53	86.47	2.78	3.00664
1734	ADSP_Discovery	Baylor	Illumina HiSeq 2000	Nimblegen_VCRome_V2.1	99.74	3.68	97.17	85.74	2.81	3.03498
1735	ADSP_Discovery	Baylor	Illumina HiSeq 2000	Nimblegen_VCRome_V2.1	99.74	4.36	98.71	86.47	2.81	3.01776
1736	ADSP_Discovery	Baylor	Illumina HiSeq 2000	Nimblegen_VCRome_V2.1	99.74	3.06	98.61	87.07	2.75	3.00898
1737	ADSP_Discovery	Baylor	Illumina HiSeq 2000	Nimblegen_VCRome_V2.1	99.74	4.34	98.52	83.88	2.74	3.02894
1738	ADSP_Discovery	Baylor	Illumina HiSeq 2000	Nimblegen_VCRome_V2.1	99.74	4.76	98.55	85.7	2.74	3.05422
1739	ADSP_Discovery	Baylor	Illumina HiSeq 2000	Nimblegen_VCRome_V2.1	99.74	3.83	98.48	85.97	2.8	3.05459
1740	ADSP_Discovery	Baylor	Illumina HiSeq 2000	Nimblegen_VCRome_V2.1	99.74	4.4	98.44	86.63	2.8	3.05383
1741	ADSP_Discovery	Baylor	Illumina HiSeq 2000	Nimblegen_VCRome_V2.1	99.74	2.73	98.77	85.86	2.79	3.05274
1742	ADSP_Discovery	Baylor	Illumina HiSeq 2000	Nimblegen_VCRome_V2.1	99.74	3.04	98.77	86.44	2.78	3.02288
1743	ADSP_Discovery	Baylor	Illumina HiSeq 2000	Nimblegen_VCRome_V2.1	99.74	3.67	98.59	85.36	2.85	3.0854
1744	ADSP_Discovery	Baylor	Illumina HiSeq 2000	Nimblegen_VCRome_V2.1	99.74	3.56	98.41	86.39	2.79	3.03116
1745	ADSP_Discovery	Baylor	Illumina HiSeq 2000	Nimblegen_VCRome_V2.1	99.74	3.4	98.48	86.55	2.78	3.031
1746	ADSP_Discovery	Baylor	Illumina HiSeq 2000	Nimblegen_VCRome_V2.1	99.74	3.98	98.65	84.56	2.77	3.1054
1747	ADSP_Discovery	Baylor	Illumina HiSeq 2000	Nimblegen_VCRome_V2.1	99.74	3.08	98.41	86.38	2.79	3.02221
1748	ADSP_Discovery	Baylor	Illumina HiSeq 2000	Nimblegen_VCRome_V2.1	99.74	3.44	97.96	85.41	2.78	3.02024
1749	ADSP_Discovery	Baylor	Illumina HiSeq 2000	Nimblegen_VCRome_V2.1	99.74	2.96	98.43	86.26	2.81	3.05936
1750	ADSP_Discovery	Baylor	Illumina HiSeq 2000	Nimblegen_VCRome_V2.1	99.74	4.23	98.52	85.85	2.72	3.00206
1751	ADSP_Discovery	Baylor	Illumina HiSeq 2000	Nimblegen_VCRome_V2.1	99.74	2.89	98.63	86.36	2.84	3.05397
1752	ADSP_Discovery	Baylor	Illumina HiSeq 2000	Nimblegen_VCRome_V2.1	99.74	3.22	98.59	85.58	2.8	3.06776
1753	ADSP_Discovery	Baylor	Illumina HiSeq 2000	Nimblegen_VCRome_V2.1	99.74	2.73	98.49	84.34	2.79	3.04204
1754	ADSP_Discovery	Baylor	Illumina HiSeq 2000	Nimblegen_VCRome_V2.1	99.74	3.43	97.52	85.63	2.76	3.03684
1755	ADSP_Discovery	Baylor	Illumina HiSeq 2000	Nimblegen_VCRome_V2.1	99.74	3.58	98.54	86.49	2.76	3.02127
1756	ADSP_Discovery	Baylor	Illumina HiSeq 2000	Nimblegen_VCRome_V2.1	99.74	3.5	98.5	86.93	2.75	3.06171
1757	ADSP_Discovery	Baylor	Illumina HiSeq 2000	Nimblegen_VCRome_V2.1	99.74	4.8	98.22	85.94	2.77	3.0288
1758	ADSP_Discovery	Baylor	Illumina HiSeq 2000	Nimblegen_VCRome_V2.1	99.74	3.15	98.48	87.12	2.73	3.06856
1759	ADSP_Discovery	Baylor	Illumina HiSeq 2000	Nimblegen_VCRome_V2.1	99.74	3.38	98.43	86.38	2.78	3.01014
1760	ADSP_Discovery	Baylor	Illumina HiSeq 2000	Nimblegen_VCRome_V2.1	99.74	3.91	98.68	86.27	2.78	2.99736
1761	ADSP_Discovery	Baylor	Illumina HiSeq 2000	Nimblegen_VCRome_V2.1	99.74	4.9	98.67	86.05	2.78	3.02497
1762	ADSP_Discovery	Baylor	Illumina HiSeq 2000	Nimblegen_VCRome_V2.1	99.74	4.9	98.76	86.05	2.74	3.00804
1763	ADSP_Discovery	Baylor	Illumina HiSeq 2000	Nimblegen_VCRome_V2.1	99.74	8.97	98.56	87.88	2.84	3.11901
1764	ADSP_Discovery	Baylor	Illumina HiSeq 2000	Nimblegen_VCRome_V2.1	99.74	4.09	98.61	84.36	2.75	3.05251
1765	ADSP_Discovery	Baylor	Illumina HiSeq 2000	Nimblegen_VCRome_V2.1	99.74	3.64	98.79	84.71	2.82	3.11719
1766	ADSP_Discovery	Baylor	Illumina HiSeq 2000	Nimblegen_VCRome_V2.1	99.74	3.39	98.27	85.12	2.74	2.98125
1767	ADSP_Discovery	Baylor	Illumina HiSeq 2000	Nimblegen_VCRome_V2.1	99.74	7.85	98.32	87.01	2.87	3.10124
1768	ADSP_Discovery	Baylor	Illumina HiSeq 2000	Nimblegen_VCRome_V2.1	99.74	7.76	98.73	87.38	2.8	3.05722
1769	ADSP_Discovery	Baylor	Illumina HiSeq 2000	Nimblegen_VCRome_V2.1	99.74	8.34	98.52	87	2.83	3.13091
1770	ADSP_Discovery	Baylor	Illumina HiSeq 2000	Nimblegen_VCRome_V2.1	99.74	7.73	98.5	87.53	2.81	3.07198
1771	ADSP_Discovery	Baylor	Illumina HiSeq 2000	Nimblegen_VCRome_V2.1	99.74	3.6	98.7	83.52	2.71	3.03337
1772	ADSP_Discovery	Baylor	Illumina HiSeq 2000	Nimblegen_VCRome_V2.1	99.74	4.21	98.53	85.97	2.71	3.04263
1773	ADSP_Discovery	Baylor	Illumina HiSeq 2000	Nimblegen_VCRome_V2.1	99.74	3.72	97.97	85.11	2.76	3.07566
1774	ADSP_Discovery	Baylor	Illumina HiSeq 2000	Nimblegen_VCRome_V2.1	99.75	3.44	98.69	86.13	2.76	3.00591
1775	ADSP_Discovery	Baylor	Illumina HiSeq 2000	Nimblegen_VCRome_V2.1	99.75	8.32	98.76	87.87	2.84	3.08004
1776	ADSP_Discovery	Baylor	Illumina HiSeq 2000	Nimblegen_VCRome_V2.1	99.75	12.17	98.69	85.03	2.73	3.03265
1777	ADSP_Discovery	Baylor	Illumina HiSeq 2000	Nimblegen_VCRome_V2.1	99.75	13.74	98.08	85.89	2.75	3.03436
1778	ADSP_Discovery	Baylor	Illumina HiSeq 2000	Nimblegen_VCRome_V2.1	99.75	13.57	98.34	85.98	2.77	3.04214
1779	ADSP_Discovery	Baylor	Illumina HiSeq 2000	Nimblegen_VCRome_V2.1	99.75	3.24	98.71	85.56	2.76	3.0525
1780	ADSP_Discovery	Baylor	Illumina HiSeq 2000	Nimblegen_VCRome_V2.1	99.75	4.45	98.48	84.99	2.73	3.06354
1781	ADSP_Discovery	Baylor	Illumina HiSeq 2000	Nimblegen_VCRome_V2.1	99.75	4.66	98.69	86.19	2.79	3.04688
1782	ADSP_Discovery	Baylor	Illumina HiSeq 2000	Nimblegen_VCRome_V2.1	99.75	8.32	98.63	87.7	2.82	3.08682
1783	ADSP_Discovery	Baylor	Illumina HiSeq 2000	Nimblegen_VCRome_V2.1	99.75	3.98	98.54	86.25	2.81	3.04373
1784	ADSP_Discovery	Baylor	Illumina HiSeq 2000	Nimblegen_VCRome_V2.1	99.75	3.06	98.58	86.17	2.71	3.02959
1785	ADSP_Discovery	Baylor	Illumina HiSeq 2000	Nimblegen_VCRome_V2.1	99.75	9.85	98.6	86.23	2.79	3.07719
1786	ADSP_Discovery	Baylor	Illumina HiSeq 2000	Nimblegen_VCRome_V2.1	99.75	5.23	98.51	85.34	2.77	3.02944
1787	ADSP_Discovery	Baylor	Illumina HiSeq 2000	Nimblegen_VCRome_V2.1	99.75	7.78	98.7	88.24	2.85	3.08453
1788	ADSP_Discovery	Baylor	Illumina HiSeq 2000	Nimblegen_VCRome_V2.1	99.75	5.19	98.58	88.03	2.84	3.09003
1789	ADSP_Discovery	Baylor	Illumina HiSeq 2000	Nimblegen_VCRome_V2.1	99.75	5.07	98.52	88.38	2.83	3.07594
1790	ADSP_Discovery	Baylor	Illumina HiSeq 2000	Nimblegen_VCRome_V2.1	99.75	5.44	98.47	86.6	2.83	3.09946
1791	ADSP_Discovery	Baylor	Illumina HiSeq 2000	Nimblegen_VCRome_V2.1	99.75	7.84	98.55	88.16	2.84	3.07764
1792	ADSP_Discovery	Baylor	Illumina HiSeq 2000	Nimblegen_VCRome_V2.1	99.75	5.29	98.33	86.58	2.81	3.02701
1793	ADSP_Discovery	Baylor	Illumina HiSeq 2000	Nimblegen_VCRome_V2.1	99.75	6.53	98.35	88.06	2.81	3.03644
1794	ADSP_Discovery	Baylor	Illumina HiSeq 2000	Nimblegen_VCRome_V2.1	99.75	5.36	98.33	87.34	2.83	3.07496
1795	ADSP_Discovery	Baylor	Illumina HiSeq 2000	Nimblegen_VCRome_V2.1	99.75	1.38	97.98	87.69	2.8	3.11497
1796	ADSP_Discovery	Baylor	Illumina HiSeq 2000	Nimblegen_VCRome_V2.1	99.75	8.03	98.46	88.19	2.83	3.02166
1797	ADSP_Discovery	Baylor	Illumina HiSeq 2000	Nimblegen_VCRome_V2.1	99.75	5.39	98.08	86.72	2.81	3.0328
1798	ADSP_Discovery	Baylor	Illumina HiSeq 2000	Nimblegen_VCRome_V2.1	99.75	5.24	98.54	86.64	2.8	3.05457
1799	ADSP_Discovery	Baylor	Illumina HiSeq 2000	Nimblegen_VCRome_V2.1	99.75	5.08	98.67	85.95	2.79	3.07968
1800	ADSP_Discovery	Baylor	Illumina HiSeq 2000	Nimblegen_VCRome_V2.1	99.75	6.59	98.61	87.96	2.83	3.06945
1801	ADSP_Discovery	Baylor	Illumina HiSeq 2000	Nimblegen_VCRome_V2.1	99.75	6.53	98.74	88.25	2.77	3.00113
1802	ADSP_Discovery	Baylor	Illumina HiSeq 2000	Nimblegen_VCRome_V2.1	99.75	5.14	98.22	86.59	2.8	3.06897
1803	ADSP_Discovery	Baylor	Illumina HiSeq 2000	Nimblegen_VCRome_V2.1	99.75	2.73	98.46	86.5	2.75	3.07993
1804	ADSP_Discovery	Baylor	Illumina HiSeq 2000	Nimblegen_VCRome_V2.1	99.75	3.48	95.62	83.1	2.77	3.05325
1805	ADSP_Discovery	Baylor	Illumina HiSeq 2000	Nimblegen_VCRome_V2.1	99.75	2.2	98.36	86.01	2.64	3.10861
1806	ADSP_Discovery	Baylor	Illumina HiSeq 2000	Nimblegen_VCRome_V2.1	99.75	4.16	98.58	85.42	2.82	3.07756
1807	ADSP_Discovery	Baylor	Illumina HiSeq 2000	Nimblegen_VCRome_V2.1	99.75	6.06	98.35	86.67	2.72	3.03894
1808	ADSP_Discovery	Baylor	Illumina HiSeq 2000	Nimblegen_VCRome_V2.1	99.75	3.76	98.48	85.84	2.77	3.08816
1809	ADSP_Discovery	Baylor	Illumina HiSeq 2000	Nimblegen_VCRome_V2.1	99.75	2.97	98.5	84.37	2.8	3.1202
1810	ADSP_Discovery	Baylor	Illumina HiSeq 2000	Nimblegen_VCRome_V2.1	99.75	3.64	97.61	84.32	2.79	3.07595
1811	ADSP_Discovery	Baylor	Illumina HiSeq 2000	Nimblegen_VCRome_V2.1	99.75	3.36	98.68	82.99	2.79	3.06556
1812	ADSP_Discovery	Baylor	Illumina HiSeq 2000	Nimblegen_VCRome_V2.1	99.75	3.48	98.59	86.03	2.73	3.02272
1813	ADSP_Discovery	Baylor	Illumina HiSeq 2000	Nimblegen_VCRome_V2.1	99.75	3.67	97.95	85.85	2.79	3.07234
1814	ADSP_Discovery	Baylor	Illumina HiSeq 2000	Nimblegen_VCRome_V2.1	99.75	3.31	98.35	86.32	2.78	3.04243
1815	ADSP_Discovery	Baylor	Illumina HiSeq 2000	Nimblegen_VCRome_V2.1	99.75	5.41	98.81	86.42	2.74	3.04799
1816	ADSP_Discovery	Baylor	Illumina HiSeq 2000	Nimblegen_VCRome_V2.1	99.75	5.37	98.6	86.01	2.76	3.02582
1817	ADSP_Discovery	Baylor	Illumina HiSeq 2000	Nimblegen_VCRome_V2.1	99.75	3.68	98.53	86.04	2.67	3.02319
1818	ADSP_Discovery	Baylor	Illumina HiSeq 2000	Nimblegen_VCRome_V2.1	99.75	3.59	98.05	84.38	2.82	3.08507
1819	ADSP_Discovery	Baylor	Illumina HiSeq 2000	Nimblegen_VCRome_V2.1	99.75	4.42	98.03	85.33	2.75	3.02918
1820	ADSP_Discovery	Baylor	Illumina HiSeq 2000	Nimblegen_VCRome_V2.1	99.75	4.08	98.46	85.35	2.72	2.97674
1821	ADSP_Discovery	Baylor	Illumina HiSeq 2000	Nimblegen_VCRome_V2.1	99.75	6.5	98.37	88.24	2.86	3.12513
1822	ADSP_Discovery	Baylor	Illumina HiSeq 2000	Nimblegen_VCRome_V2.1	99.75	3.32	98.89	87.56	2.78	3.01061
1823	ADSP_Discovery	Baylor	Illumina HiSeq 2000	Nimblegen_VCRome_V2.1	99.75	2.94	98.43	86.78	2.76	3.00753
1824	ADSP_Discovery	Baylor	Illumina HiSeq 2000	Nimblegen_VCRome_V2.1	99.75	3.14	98.57	86.56	2.8	3.07506
1825	ADSP_Discovery	Baylor	Illumina HiSeq 2000	Nimblegen_VCRome_V2.1	99.75	2.58	98.04	85.1	2.85	3.16263
1826	ADSP_Discovery	Baylor	Illumina HiSeq 2000	Nimblegen_VCRome_V2.1	99.75	3.19	98.78	85.19	2.78	3.05845
1827	ADSP_Discovery	Baylor	Illumina HiSeq 2000	Nimblegen_VCRome_V2.1	99.75	3.21	98.34	84.85	2.73	3.06554
1828	ADSP_Discovery	Baylor	Illumina HiSeq 2000	Nimblegen_VCRome_V2.1	99.75	4.92	98.64	86.89	2.77	3.09736
1829	ADSP_Discovery	Baylor	Illumina HiSeq 2000	Nimblegen_VCRome_V2.1	99.75	3.01	98.48	85.17	2.77	3.02895
1830	ADSP_Discovery	Baylor	Illumina HiSeq 2000	Nimblegen_VCRome_V2.1	99.75	2.51	98.52	86.33	2.82	3.07886
1831	ADSP_Discovery	Baylor	Illumina HiSeq 2000	Nimblegen_VCRome_V2.1	99.75	4.32	98.81	86.39	2.71	3.00042
1832	ADSP_Discovery	Baylor	Illumina HiSeq 2000	Nimblegen_VCRome_V2.1	99.75	4.29	98.77	84.46	2.73	3.05037
1833	ADSP_Discovery	Baylor	Illumina HiSeq 2000	Nimblegen_VCRome_V2.1	99.75	3.25	97.8	84.74	2.79	3.10125
1834	ADSP_Discovery	Baylor	Illumina HiSeq 2000	Nimblegen_VCRome_V2.1	99.75	3.86	97.89	82.98	2.85	3.09414
1835	ADSP_Discovery	Baylor	Illumina HiSeq 2000	Nimblegen_VCRome_V2.1	99.75	3.16	98.85	84.8	2.76	3.01442
1836	ADSP_Discovery	Baylor	Illumina HiSeq 2000	Nimblegen_VCRome_V2.1	99.75	3.41	98.83	84.97	2.79	3.01547
1837	ADSP_Discovery	Baylor	Illumina HiSeq 2000	Nimblegen_VCRome_V2.1	99.75	3.15	98.77	85.67	2.81	3.02822
1838	ADSP_Discovery	Baylor	Illumina HiSeq 2000	Nimblegen_VCRome_V2.1	99.75	3.89	98.52	85.87	2.78	3.05496
1839	ADSP_Discovery	Baylor	Illumina HiSeq 2000	Nimblegen_VCRome_V2.1	99.75	3.05	98.37	86.65	2.75	3.05856
1840	ADSP_Discovery	Baylor	Illumina HiSeq 2000	Nimblegen_VCRome_V2.1	99.75	2.85	98.52	86.86	2.74	3.01922
1841	ADSP_Discovery	Baylor	Illumina HiSeq 2000	Nimblegen_VCRome_V2.1	99.75	3.91	98.72	85.85	2.8	3.04292
1842	ADSP_Discovery	Baylor	Illumina HiSeq 2000	Nimblegen_VCRome_V2.1	99.75	3.03	98.54	86.51	2.77	3.03527
1843	ADSP_Discovery	Baylor	Illumina HiSeq 2000	Nimblegen_VCRome_V2.1	99.75	3.45	98.81	84.78	2.17	3.0954
1844	ADSP_Discovery	Baylor	Illumina HiSeq 2000	Nimblegen_VCRome_V2.1	99.75	3.74	98.36	85.57	2.74	3.02954
1845	ADSP_Discovery	Baylor	Illumina HiSeq 2000	Nimblegen_VCRome_V2.1	99.75	3.77	98.57	86.48	2.77	3.00835
1846	ADSP_Discovery	Baylor	Illumina HiSeq 2000	Nimblegen_VCRome_V2.1	99.75	3.35	98.37	84.69	2.78	3.03365
1847	ADSP_Discovery	Baylor	Illumina HiSeq 2000	Nimblegen_VCRome_V2.1	99.75	4.61	98.51	85.37	2.76	3.08256
1848	ADSP_Discovery	Baylor	Illumina HiSeq 2000	Nimblegen_VCRome_V2.1	99.75	3.23	98.4	87.13	2.72	3.04057
1849	ADSP_Discovery	Baylor	Illumina HiSeq 2000	Nimblegen_VCRome_V2.1	99.75	3.82	98.34	84.97	2.7	2.97167
1850	ADSP_Discovery	Baylor	Illumina HiSeq 2000	Nimblegen_VCRome_V2.1	99.75	3.71	98.73	85.88	2.71	3.01785
1851	ADSP_Discovery	Baylor	Illumina HiSeq 2000	Nimblegen_VCRome_V2.1	99.75	3.58	98.53	83.1	2.72	2.99767
1852	ADSP_Discovery	Baylor	Illumina HiSeq 2000	Nimblegen_VCRome_V2.1	99.75	3.44	98.53	86.38	2.76	3.05527
1853	ADSP_Discovery	Baylor	Illumina HiSeq 2000	Nimblegen_VCRome_V2.1	99.75	5.07	97.36	85.62	2.7	2.98809
1854	ADSP_Discovery	Baylor	Illumina HiSeq 2000	Nimblegen_VCRome_V2.1	99.75	9.56	98.73	88.55	2.82	3.1788
1855	ADSP_Discovery	Baylor	Illumina HiSeq 2000	Nimblegen_VCRome_V2.1	99.75	3.43	98.95	85.68	2.77	3.03839
1856	ADSP_Discovery	Baylor	Illumina HiSeq 2000	Nimblegen_VCRome_V2.1	99.75	3.77	98.56	82.57	2.78	3.00886
1857	ADSP_Discovery	Baylor	Illumina HiSeq 2000	Nimblegen_VCRome_V2.1	99.75	3.54	98.92	85.72	2.76	3.07169
1858	ADSP_Discovery	Baylor	Illumina HiSeq 2000	Nimblegen_VCRome_V2.1	99.75	3.6	98.47	82.9	2.82	3.0504
1859	ADSP_Discovery	Baylor	Illumina HiSeq 2000	Nimblegen_VCRome_V2.1	99.75	3.44	98.53	85.4	2.76	2.99852
1860	ADSP_Discovery	Baylor	Illumina HiSeq 2000	Nimblegen_VCRome_V2.1	99.75	8.46	98.69	85.41	2.71	3.06566
1861	ADSP_Discovery	Baylor	Illumina HiSeq 2000	Nimblegen_VCRome_V2.1	99.75	3.95	98.48	84.5	2.81	3.08178
1862	ADSP_Discovery	Baylor	Illumina HiSeq 2000	Nimblegen_VCRome_V2.1	99.76	3.82	98.14	86.29	2.8	3.08258
1863	ADSP_Discovery	Baylor	Illumina HiSeq 2000	Nimblegen_VCRome_V2.1	99.76	4.73	98.51	86.13	2.82	3.03163
1864	ADSP_Discovery	Baylor	Illumina HiSeq 2000	Nimblegen_VCRome_V2.1	99.76	6.6	98.3	84.9	2.78	3.04197
1865	ADSP_Discovery	Baylor	Illumina HiSeq 2000	Nimblegen_VCRome_V2.1	99.76	4.17	98.6	86.05	2.81	3.04649
1866	ADSP_Discovery	Baylor	Illumina HiSeq 2000	Nimblegen_VCRome_V2.1	99.76	3.48	98.34	84.75	2.78	3.0469
1867	ADSP_Discovery	Baylor	Illumina HiSeq 2000	Nimblegen_VCRome_V2.1	99.76	4.25	98.62	85.88	2.79	3.07563
1868	ADSP_Discovery	Baylor	Illumina HiSeq 2000	Nimblegen_VCRome_V2.1	99.76	4.37	97.87	85.2	2.82	3.06128
1869	ADSP_Discovery	Baylor	Illumina HiSeq 2000	Nimblegen_VCRome_V2.1	99.76	4.68	98.74	85.79	2.79	3.02648
1870	ADSP_Discovery	Baylor	Illumina HiSeq 2000	Nimblegen_VCRome_V2.1	99.76	7.47	98.36	86.04	2.77	3.01706
1871	ADSP_Discovery	Baylor	Illumina HiSeq 2000	Nimblegen_VCRome_V2.1	99.76	5.17	98.54	88.05	2.79	3.05046
1872	ADSP_Discovery	Baylor	Illumina HiSeq 2000	Nimblegen_VCRome_V2.1	99.76	6.58	98.78	88.2	2.8	3.01024
1873	ADSP_Discovery	Baylor	Illumina HiSeq 2000	Nimblegen_VCRome_V2.1	99.76	6.19	98.28	87.4	2.79	3.00763
1874	ADSP_Discovery	Baylor	Illumina HiSeq 2000	Nimblegen_VCRome_V2.1	99.76	5.96	98.46	88.17	2.83	3.07229
1875	ADSP_Discovery	Baylor	Illumina HiSeq 2000	Nimblegen_VCRome_V2.1	99.76	5.23	98.61	88.16	2.82	3.05098
1876	ADSP_Discovery	Baylor	Illumina HiSeq 2000	Nimblegen_VCRome_V2.1	99.76	5.94	98.53	88.19	2.79	3.04603
1877	ADSP_Discovery	Baylor	Illumina HiSeq 2000	Nimblegen_VCRome_V2.1	99.76	3.66	98.58	85.76	2.8	3.10949
1878	ADSP_Discovery	Baylor	Illumina HiSeq 2000	Nimblegen_VCRome_V2.1	99.76	3.33	97.65	85.04	2.76	3.03813
1879	ADSP_Discovery	Baylor	Illumina HiSeq 2000	Nimblegen_VCRome_V2.1	99.76	2.74	98.04	83.98	2.7	3.07124
1880	ADSP_Discovery	Baylor	Illumina HiSeq 2000	Nimblegen_VCRome_V2.1	99.76	2.65	98.52	84.76	2.77	3.11457
1881	ADSP_Discovery	Baylor	Illumina HiSeq 2000	Nimblegen_VCRome_V2.1	99.76	2.77	98.5	84.66	2.74	3.10194
1882	ADSP_Discovery	Baylor	Illumina HiSeq 2000	Nimblegen_VCRome_V2.1	99.76	3.43	97.59	84.51	2.75	3.01425
1883	ADSP_Discovery	Baylor	Illumina HiSeq 2000	Nimblegen_VCRome_V2.1	99.76	5.96	94.62	84.99	2.85	3.04732
1884	ADSP_Discovery	Baylor	Illumina HiSeq 2000	Nimblegen_VCRome_V2.1	99.76	3.76	98.56	86.27	2.75	3.05361
1885	ADSP_Discovery	Baylor	Illumina HiSeq 2000	Nimblegen_VCRome_V2.1	99.76	3.52	98.93	85.6	2.7	3.09608
1886	ADSP_Discovery	Baylor	Illumina HiSeq 2000	Nimblegen_VCRome_V2.1	99.76	5.95	92.85	84.89	2.77	3.1071
1887	ADSP_Discovery	Baylor	Illumina HiSeq 2000	Nimblegen_VCRome_V2.1	99.76	3.2	98.6	83.9	2.7	3.04893
1888	ADSP_Discovery	Baylor	Illumina HiSeq 2000	Nimblegen_VCRome_V2.1	99.76	2.63	98.05	82.96	2.74	3.06902
1889	ADSP_Discovery	Baylor	Illumina HiSeq 2000	Nimblegen_VCRome_V2.1	99.76	3.19	98.51	85.42	2.78	3.01637
1890	ADSP_Discovery	Baylor	Illumina HiSeq 2000	Nimblegen_VCRome_V2.1	99.76	6.91	98.08	86.19	2.78	3.01504
1891	ADSP_Discovery	Baylor	Illumina HiSeq 2000	Nimblegen_VCRome_V2.1	99.76	4.23	98.71	85.11	2.77	3.03223
1892	ADSP_Discovery	Baylor	Illumina HiSeq 2000	Nimblegen_VCRome_V2.1	99.76	5.4	98.43	85.75	2.83	3.10219
1893	ADSP_Discovery	Baylor	Illumina HiSeq 2000	Nimblegen_VCRome_V2.1	99.76	3.95	98.63	86.1	2.7	3.0496
1894	ADSP_Discovery	Baylor	Illumina HiSeq 2000	Nimblegen_VCRome_V2.1	99.76	4.09	98.73	86.43	2.74	3.02458
1895	ADSP_Discovery	Baylor	Illumina HiSeq 2000	Nimblegen_VCRome_V2.1	99.76	4.1	98.14	84.93	2.78	3.04328
1896	ADSP_Discovery	Baylor	Illumina HiSeq 2000	Nimblegen_VCRome_V2.1	99.76	4.35	98.68	86.5	2.76	3.00935
1897	ADSP_Discovery	Baylor	Illumina HiSeq 2000	Nimblegen_VCRome_V2.1	99.76	3.86	98.51	85.35	2.78	3.06448
1898	ADSP_Discovery	Baylor	Illumina HiSeq 2000	Nimblegen_VCRome_V2.1	99.76	3.72	98.34	85.09	2.77	3.0214
1899	ADSP_Discovery	Baylor	Illumina HiSeq 2000	Nimblegen_VCRome_V2.1	99.76	4.26	98.22	82.57	2.81	3.08467
1900	ADSP_Discovery	Baylor	Illumina HiSeq 2000	Nimblegen_VCRome_V2.1	99.76	2.98	98.35	86.13	2.85	3.0616
1901	ADSP_Discovery	Baylor	Illumina HiSeq 2000	Nimblegen_VCRome_V2.1	99.76	3.65	98.63	85.26	2.86	3.05276
1902	ADSP_Discovery	Baylor	Illumina HiSeq 2000	Nimblegen_VCRome_V2.1	99.76	3.18	98.78	86.63	2.84	3.04956
1903	ADSP_Discovery	Baylor	Illumina HiSeq 2000	Nimblegen_VCRome_V2.1	99.76	3.52	98.94	85.3	2.75	3.09601
1904	ADSP_Discovery	Baylor	Illumina HiSeq 2000	Nimblegen_VCRome_V2.1	99.76	3.61	98.55	87.01	2.7	3.03243
1905	ADSP_Discovery	Baylor	Illumina HiSeq 2000	Nimblegen_VCRome_V2.1	99.76	3	98.74	87.59	2.74	3.01648
1906	ADSP_Discovery	Baylor	Illumina HiSeq 2000	Nimblegen_VCRome_V2.1	99.76	3.53	98.1	86.03	2.82	3.03931
1907	ADSP_Discovery	Baylor	Illumina HiSeq 2000	Nimblegen_VCRome_V2.1	99.76	2.75	98.49	85.58	2.76	3.00829
1908	ADSP_Discovery	Baylor	Illumina HiSeq 2000	Nimblegen_VCRome_V2.1	99.76	3.76	98.38	84.34	2.76	3.02085
1909	ADSP_Discovery	Baylor	Illumina HiSeq 2000	Nimblegen_VCRome_V2.1	99.76	4.38	98.68	85.98	2.73	3.00709
1910	ADSP_Discovery	Baylor	Illumina HiSeq 2000	Nimblegen_VCRome_V2.1	99.76	3.21	98.89	86	2.76	3.0597
1911	ADSP_Discovery	Baylor	Illumina HiSeq 2000	Nimblegen_VCRome_V2.1	99.76	5.14	98.82	86.9	2.74	3.04954
1912	ADSP_Discovery	Baylor	Illumina HiSeq 2000	Nimblegen_VCRome_V2.1	99.76	3.3	98.92	84.96	2.76	3.0067
1913	ADSP_Discovery	Baylor	Illumina HiSeq 2000	Nimblegen_VCRome_V2.1	99.76	2.59	98.47	86.13	2.76	2.99175
1914	ADSP_Discovery	Baylor	Illumina HiSeq 2000	Nimblegen_VCRome_V2.1	99.76	3.6	98.05	86.01	2.77	3.10012
1915	ADSP_Discovery	Baylor	Illumina HiSeq 2000	Nimblegen_VCRome_V2.1	99.76	3.08	98.5	84.31	2.79	3.02092
1916	ADSP_Discovery	Baylor	Illumina HiSeq 2000	Nimblegen_VCRome_V2.1	99.76	2.62	98.45	85.7	2.8	3.03993
1917	ADSP_Discovery	Baylor	Illumina HiSeq 2000	Nimblegen_VCRome_V2.1	99.76	3.89	98.56	86.01	2.76	3.01777
1918	ADSP_Discovery	Baylor	Illumina HiSeq 2000	Nimblegen_VCRome_V2.1	99.76	3.01	97.84	84.69	2.78	3.04914
1919	ADSP_Discovery	Baylor	Illumina HiSeq 2000	Nimblegen_VCRome_V2.1	99.76	3	98.66	86.57	2.72	3.01038
1920	ADSP_Discovery	Baylor	Illumina HiSeq 2000	Nimblegen_VCRome_V2.1	99.76	2.95	97.89	85.84	2.82	3.07789
1921	ADSP_Discovery	Baylor	Illumina HiSeq 2000	Nimblegen_VCRome_V2.1	99.76	3.21	98.62	87.39	2.76	2.9759
1922	ADSP_Discovery	Baylor	Illumina HiSeq 2000	Nimblegen_VCRome_V2.1	99.76	2.91	98.71	86.8	2.79	3.02947
1923	ADSP_Discovery	Baylor	Illumina HiSeq 2000	Nimblegen_VCRome_V2.1	99.76	2.55	98.59	85.44	2.74	3.01433
1924	ADSP_Discovery	Baylor	Illumina HiSeq 2000	Nimblegen_VCRome_V2.1	99.76	3.06	98.99	85.16	2.76	3.02441
1925	ADSP_Discovery	Baylor	Illumina HiSeq 2000	Nimblegen_VCRome_V2.1	99.76	3.45	98.47	86.88	2.65	3.04336
1926	ADSP_Discovery	Baylor	Illumina HiSeq 2000	Nimblegen_VCRome_V2.1	99.76	2.61	98.35	82.51	2.76	3.05651
1927	ADSP_Discovery	Baylor	Illumina HiSeq 2000	Nimblegen_VCRome_V2.1	99.76	3.55	98.58	84.37	2.78	3.05225
1928	ADSP_Discovery	Baylor	Illumina HiSeq 2000	Nimblegen_VCRome_V2.1	99.76	3.19	98.6	87.21	2.76	3.09077
1929	ADSP_Discovery	Baylor	Illumina HiSeq 2000	Nimblegen_VCRome_V2.1	99.76	5.8	98.56	86.37	2.74	2.9908
1930	ADSP_Discovery	Baylor	Illumina HiSeq 2000	Nimblegen_VCRome_V2.1	99.76	4.05	98.58	85	2.79	3.05304
1931	ADSP_Discovery	Baylor	Illumina HiSeq 2000	Nimblegen_VCRome_V2.1	99.76	4.6	98.79	85.58	2.75	3.06416
1932	ADSP_Discovery	Baylor	Illumina HiSeq 2000	Nimblegen_VCRome_V2.1	99.76	6.09	98.38	87.48	2.8	3.12167
1933	ADSP_Discovery	Baylor	Illumina HiSeq 2000	Nimblegen_VCRome_V2.1	99.76	4.13	98.84	85.39	2.69	3.03203
1934	ADSP_Discovery	Baylor	Illumina HiSeq 2000	Nimblegen_VCRome_V2.1	99.76	4.16	98.52	85.22	2.66	2.93212
1935	ADSP_Discovery	Baylor	Illumina HiSeq 2000	Nimblegen_VCRome_V2.1	99.76	7.74	98.55	87.56	2.84	3.10042
1936	ADSP_Discovery	Baylor	Illumina HiSeq 2000	Nimblegen_VCRome_V2.1	99.76	2.81	98.01	83.76	2.74	3.01668
1937	ADSP_Discovery	Baylor	Illumina HiSeq 2000	Nimblegen_VCRome_V2.1	99.76	8.53	98.49	87.67	2.8	3.08259
1938	ADSP_Discovery	Baylor	Illumina HiSeq 2000	Nimblegen_VCRome_V2.1	99.76	3.86	98.68	85.46	2.78	3.01216
1939	ADSP_Discovery	Baylor	Illumina HiSeq 2000	Nimblegen_VCRome_V2.1	99.76	7.22	97.83	86.86	2.71	3.11543
1940	ADSP_Discovery	Baylor	Illumina HiSeq 2000	Nimblegen_VCRome_V2.1	99.76	3.74	98.43	84.69	2.8	3.06218
1941	ADSP_Discovery	Baylor	Illumina HiSeq 2000	Nimblegen_VCRome_V2.1	99.77	4.58	98.8	85.95	2.79	3.07399
1942	ADSP_Discovery	Baylor	Illumina HiSeq 2000	Nimblegen_VCRome_V2.1	99.77	12.77	98.45	86.81	2.79	3.03686
1943	ADSP_Discovery	Baylor	Illumina HiSeq 2000	Nimblegen_VCRome_V2.1	99.77	4.23	98.64	85.87	2.74	3.05635
1944	ADSP_Discovery	Baylor	Illumina HiSeq 2000	Nimblegen_VCRome_V2.1	99.77	4.34	98.66	85.9	2.83	3.00652
1945	ADSP_Discovery	Baylor	Illumina HiSeq 2000	Nimblegen_VCRome_V2.1	99.77	4.85	98.55	87	2.78	3.08054
1946	ADSP_Discovery	Baylor	Illumina HiSeq 2000	Nimblegen_VCRome_V2.1	99.77	4.34	98.39	85.74	2.77	3.01773
1947	ADSP_Discovery	Baylor	Illumina HiSeq 2000	Nimblegen_VCRome_V2.1	99.77	4.47	98.65	85.08	2.78	3.00343
1948	ADSP_Discovery	Baylor	Illumina HiSeq 2000	Nimblegen_VCRome_V2.1	99.77	5.15	98.92	86.78	2.74	3.01364
1949	ADSP_Discovery	Baylor	Illumina HiSeq 2000	Nimblegen_VCRome_V2.1	99.77	4.26	98.58	87.18	2.72	3.0976
1950	ADSP_Discovery	Baylor	Illumina HiSeq 2000	Nimblegen_VCRome_V2.1	99.77	5.65	98.45	87.38	2.82	3.06459
1951	ADSP_Discovery	Baylor	Illumina HiSeq 2000	Nimblegen_VCRome_V2.1	99.77	5.64	98.34	87.25	2.79	3.02472
1952	ADSP_Discovery	Baylor	Illumina HiSeq 2000	Nimblegen_VCRome_V2.1	99.77	7.22	98.23	86.34	2.77	3.04733
1953	ADSP_Discovery	Baylor	Illumina HiSeq 2000	Nimblegen_VCRome_V2.1	99.77	5.2	98.34	86.63	2.77	3.00233
1954	ADSP_Discovery	Baylor	Illumina HiSeq 2000	Nimblegen_VCRome_V2.1	99.77	4.56	98.57	86.15	2.86	3.12973
1955	ADSP_Discovery	Baylor	Illumina HiSeq 2000	Nimblegen_VCRome_V2.1	99.77	5.03	98.54	86.39	2.79	3.03708
1956	ADSP_Discovery	Baylor	Illumina HiSeq 2000	Nimblegen_VCRome_V2.1	99.77	2.92	98.55	87.22	2.82	3.07407
1957	ADSP_Discovery	Baylor	Illumina HiSeq 2000	Nimblegen_VCRome_V2.1	99.77	3.52	98.53	85.85	2.77	3.11358
1958	ADSP_Discovery	Baylor	Illumina HiSeq 2000	Nimblegen_VCRome_V2.1	99.77	3.77	97.67	85.98	2.81	3.0921
1959	ADSP_Discovery	Baylor	Illumina HiSeq 2000	Nimblegen_VCRome_V2.1	99.77	6.88	98.24	86.32	2.76	3.08271
1960	ADSP_Discovery	Baylor	Illumina HiSeq 2000	Nimblegen_VCRome_V2.1	99.77	3.62	98.53	85.66	2.67	3.03827
1961	ADSP_Discovery	Baylor	Illumina HiSeq 2000	Nimblegen_VCRome_V2.1	99.77	2.35	98.57	86.48	2.62	3.06383
1962	ADSP_Discovery	Baylor	Illumina HiSeq 2000	Nimblegen_VCRome_V2.1	99.77	4.11	98.72	85.67	2.78	3.05729
1963	ADSP_Discovery	Baylor	Illumina HiSeq 2000	Nimblegen_VCRome_V2.1	99.77	5.04	98.47	86.97	2.77	3.03416
1964	ADSP_Discovery	Baylor	Illumina HiSeq 2000	Nimblegen_VCRome_V2.1	99.77	4.01	98.13	86.29	2.77	3.05385
1965	ADSP_Discovery	Baylor	Illumina HiSeq 2000	Nimblegen_VCRome_V2.1	99.77	4.17	98.65	85.84	2.73	3.06177
1966	ADSP_Discovery	Baylor	Illumina HiSeq 2000	Nimblegen_VCRome_V2.1	99.77	3.8	98.79	86.48	2.77	3.03349
1967	ADSP_Discovery	Baylor	Illumina HiSeq 2000	Nimblegen_VCRome_V2.1	99.77	4.45	98.36	85.75	2.74	3.00811
1968	ADSP_Discovery	Baylor	Illumina HiSeq 2000	Nimblegen_VCRome_V2.1	99.77	4.12	98.67	86.55	2.78	3.07211
1969	ADSP_Discovery	Baylor	Illumina HiSeq 2000	Nimblegen_VCRome_V2.1	99.77	3.63	98.46	85.44	2.77	3.0401
1970	ADSP_Discovery	Baylor	Illumina HiSeq 2000	Nimblegen_VCRome_V2.1	99.77	4.44	98.56	85.86	2.73	3.00917
1971	ADSP_Discovery	Baylor	Illumina HiSeq 2000	Nimblegen_VCRome_V2.1	99.77	4.33	98.51	86.98	2.77	3.0353
1972	ADSP_Discovery	Baylor	Illumina HiSeq 2000	Nimblegen_VCRome_V2.1	99.77	3.96	98.53	86.08	2.8	2.99973
1973	ADSP_Discovery	Baylor	Illumina HiSeq 2000	Nimblegen_VCRome_V2.1	99.77	6.48	98.47	88.34	2.81	3.07136
1974	ADSP_Discovery	Baylor	Illumina HiSeq 2000	Nimblegen_VCRome_V2.1	99.77	3.35	98.94	85.21	2.75	3.0263
1975	ADSP_Discovery	Baylor	Illumina HiSeq 2000	Nimblegen_VCRome_V2.1	99.77	3.23	98.16	85.44	2.82	3.05818
1976	ADSP_Discovery	Baylor	Illumina HiSeq 2000	Nimblegen_VCRome_V2.1	99.77	3.41	98.79	85.71	2.85	3.09398
1977	ADSP_Discovery	Baylor	Illumina HiSeq 2000	Nimblegen_VCRome_V2.1	99.77	3.3	98.37	86.03	2.77	3.07774
1978	ADSP_Discovery	Baylor	Illumina HiSeq 2000	Nimblegen_VCRome_V2.1	99.77	3.89	98.64	86.57	2.8	3.01553
1979	ADSP_Discovery	Baylor	Illumina HiSeq 2000	Nimblegen_VCRome_V2.1	99.77	2.55	98.8	85.74	2.74	2.97684
1980	ADSP_Discovery	Baylor	Illumina HiSeq 2000	Nimblegen_VCRome_V2.1	99.77	3.04	98.52	85.44	2.84	3.06346
1981	ADSP_Discovery	Baylor	Illumina HiSeq 2000	Nimblegen_VCRome_V2.1	99.77	3.32	98.73	86.61	2.76	3.00785
1982	ADSP_Discovery	Baylor	Illumina HiSeq 2000	Nimblegen_VCRome_V2.1	99.77	4.47	98.7	84.83	2.72	3.02076
1983	ADSP_Discovery	Baylor	Illumina HiSeq 2000	Nimblegen_VCRome_V2.1	99.77	3.24	98.73	85.41	2.79	2.99366
1984	ADSP_Discovery	Baylor	Illumina HiSeq 2000	Nimblegen_VCRome_V2.1	99.77	2.78	98.42	85.24	2.82	3.06589
1985	ADSP_Discovery	Baylor	Illumina HiSeq 2000	Nimblegen_VCRome_V2.1	99.77	3.74	98.52	86.6	2.82	3.04796
1986	ADSP_Discovery	Baylor	Illumina HiSeq 2000	Nimblegen_VCRome_V2.1	99.77	3.06	98.41	85.35	2.78	3.02131
1987	ADSP_Discovery	Baylor	Illumina HiSeq 2000	Nimblegen_VCRome_V2.1	99.77	2.58	98.53	86.01	2.7	3.07912
1988	ADSP_Discovery	Baylor	Illumina HiSeq 2000	Nimblegen_VCRome_V2.1	99.77	3.49	98.64	86.86	2.76	3.08269
1989	ADSP_Discovery	Baylor	Illumina HiSeq 2000	Nimblegen_VCRome_V2.1	99.77	3.1	98.56	85.6	2.81	3.0591
1990	ADSP_Discovery	Baylor	Illumina HiSeq 2000	Nimblegen_VCRome_V2.1	99.77	2.43	98.48	85.86	2.82	3.09868
1991	ADSP_Discovery	Baylor	Illumina HiSeq 2000	Nimblegen_VCRome_V2.1	99.77	3.14	98.6	87.28	2.75	3.06497
1992	ADSP_Discovery	Baylor	Illumina HiSeq 2000	Nimblegen_VCRome_V2.1	99.77	3.05	98.68	85.55	2.81	3.07205
1993	ADSP_Discovery	Baylor	Illumina HiSeq 2000	Nimblegen_VCRome_V2.1	99.77	2.51	98.02	90.53	2.8	3.06171
1994	ADSP_Discovery	Baylor	Illumina HiSeq 2000	Nimblegen_VCRome_V2.1	99.77	2.62	98.61	86.19	2.81	3.04018
1995	ADSP_Discovery	Baylor	Illumina HiSeq 2000	Nimblegen_VCRome_V2.1	99.77	3.88	98.45	83.56	2.77	3.03486
1996	ADSP_Discovery	Baylor	Illumina HiSeq 2000	Nimblegen_VCRome_V2.1	99.77	2.73	98.5	86.16	2.76	3.03246
1997	ADSP_Discovery	Baylor	Illumina HiSeq 2000	Nimblegen_VCRome_V2.1	99.77	2.93	98.63	86.52	2.74	3.03913
1998	ADSP_Discovery	Baylor	Illumina HiSeq 2000	Nimblegen_VCRome_V2.1	99.77	5.88	98.57	86.31	2.76	3.0053
1999	ADSP_Discovery	Baylor	Illumina HiSeq 2000	Nimblegen_VCRome_V2.1	99.77	5.6	98.74	86.34	2.79	3.04803
[truncated: 18,504 more rows]
